# Supplementary material for: Peripheral immune characteristics and subset disorder in reproductive females with endometriosis
Source: Front Immunol. 2024 Nov 28;15:1431175. doi: 10.3389/fimmu.2024.1431175 (PMC11634862; doi:10.3389/fimmu.2024.1431175)
Supplement: Supplementary file 1 [file Table1.xlsx]

## Sheet: Sheet1
Supplementary table 1. Clinical characteristics of women with endometriosis and women with non-endometriotic abnormal pelvis
Research object ID	Age (years)	BMI (kg/m2)	Menstrual cycle length (days)	Menstrual days of flow (days)	Menstrual phase (Proliferative/Secretory)	Groups (Endometriosis/ Non-endometriotic abnormal pelvis/ Normal pelvis)	Stage of endometriosis (rASRM stage)	Maximum diameter of lesion location1 (mm)	Site of endometriosis(Ovarian Endometriosis/Pelvic endometriosis/Both have)	With myomas (Yes/No)	Site of uterine fibroids(Intramural /Subserosal )	with endometrial polyps (Yes/No)	with mesosalpinx cyst (Yes/No)	with autoimmune disease (Yes/No)	Symptoms (Pain2/Infertility3/ Abnormal uterine bleeding/Abnormal findings during physical examination)	History of pregnancy (Yes/No)	Serum CA125 (U/mL)	AMH (ng/mL)	WBC (×109/L)	RBC (×1012/L)	Hb (g/L)	Lym (×109/L)	Ne (×109/L)	NLR
P1	32	21.8	31	6	P	Endometriosis	Stage 4	28	Ovarian/Pelvic cavity	Y	Subserosal	N	N	N	Abnormal findings during physical examination	N	NA	5.33	6.26	5.37	125	1.52	4.24	2.78947
P2	38	24.04	29	6	P	Endometriosis	Stage 2	NA	Pelvic endometriosis	Y	Intramural	N	N	N	Infertility	Y	NA	NA	10.29	4.35	138	2.01	7.66	3.81095
P3	30	19.58	32	7	P	Endometriosis	Stage 3	38	Ovarian/Pelvic cavity	N	Intramural	N	N	N	Infertility	Y	NA	NA	6.04	4.16	125	2.08	3.17	1.52404
P4	43	26.62	27	4.5	P	Endometriosis	Stage 1	NA	Pelvic endometriosis	Y	Intramural	N	N	N	Abnormal uterine bleeding	Y	NA	NA	7.3	4.29	128	2.35	4.01	1.70638
P5	42	NA	30	4.5	S	Endometriosis	Stage 4	87	Ovarian/Pelvic cavity/Uterine Myometrium	Y	NA	N	N	N	Pain	Y	353.8	0.43	7.43	4.46	135	1.7	5.25	3.08824
P6	35	27.44	32	6	P	Endometriosis	Stage 1	NA	Pelvic endometriosis	Y	Intramural	N	N	N	Abnormal findings during physical examination	N	NA	NA	7.66	4.72	139	2.35	4.83	2.05532
P7	39	21.98	30	6	S	Endometriosis	Stage 4	92	Ovarian/Pelvic cavity	N	NA	N	N	N	Pain	N	75.9	2.2	6.59	4.44	114	1.21	5.07	4.19008
P8	31	18.95	29	7.5	S	Endometriosis	Stage 4	93	Ovarian/Pelvic cavity	N	NA	N	Y	N	Pain	N	59.6	3.29	8.71	5.15	103	1.4	6.82	4.87143
P9	33	26.47	29	7.5	S	Endometriosis	Stage 3	79	Ovarian/Pelvic cavity/Uterine Myometrium	N	NA	N	N	N	Pain	Y	NA	NA	10.23	5.21	132	1.24	8.52	6.87097
P10	41	25.97	29	6	P	Endometriosis	Stage 1	NA	Pelvic endometriosis	Y	Intramural	Y	N	N	Pain	Y	NA	NA	6.91	4.63	133	2.43	3.92	1.61317
P11	42	27.91	28	4	S	Endometriosis	Stage 1	NA	Pelvic endometriosis	Y	Intramural	N	Y	N	Abnormal uterine bleeding	Y	NA	NA	5.47	4.42	138	2.06	2.8	1.35922
P12	44	26.39	28	7	P	Endometriosis	Stage 4	55	Ovarian/Pelvic cavity/Uterine Myometrium	Y	Intramural	Y	N	N	Abnormal findings during physical examination	Y	86.6	0.06	6.9	5.47	124	1.52	4.77	3.13816
P13	31	21.93	45	7	P	Endometriosis	Stage 4	60	Ovarian/Pelvic cavity/Uterine Myometrium	N	NA	N	N	N	Abnormal findings during physical examination	Y	69.1	8.35	6.61	4.78	127	1.81	4.08	2.25414
P14	32	21.57	29	5.5	P	Endometriosis	Stage 3	75	Ovarian/Pelvic cavity	Y	Intramural	N	N	N	Pain	Y	98.3	5.76	5.21	4.82	137	1.62	3.18	1.96296
P15	38	19.91	25	4	P	Endometriosis	Stage 4	80	Ovarian/Pelvic cavity	N	NA	N	Y	N	Pain	Y	25.7	2.62	4.18	4.47	116	1.38	2.24	1.62319
P16	36	19.02	33	7	P	Endometriosis	Stage 4	59	Ovarian/Pelvic cavity/Uterine Myometrium	N	NA	Y	N	N	Abnormal findings during physical examination	Y	221.3	11.5	5.44	4.66	143	1.62	3.61	2.2284
P17	30	22.65	26	5	P	Endometriosis	Stage 4	8	Ovarian/Pelvic cavity	N	NA	N	N	N	Pain	Y	261.7	2.38	6.43	4.16	114	2.4	3.33	1.3875
P18	34	20.56	34	5.5	P	Endometriosis	Stage 4	66	Ovarian/Pelvic cavity	N	NA	N	N	N	Pain	Y	71.9	NA	6.41	6.02	120	1.92	3.81	1.98438
P19	38	25.63	28	7	P	Endometriosis	Stage 3	45	Ovarian/Pelvic cavity	N	NA	Y	Y	N	Abnormal uterine bleeding	Y		1.46	4.35	4.75	109	1.4	2.55	1.82143
P20	30	22.86	30	4	P	Endometriosis	Stage 1	NA	Pelvic endometriosis	Y	Intramural	Y	N	N	Abnormal uterine bleeding	N	47.8	NA	7.73	4.28	129	2.55	4.63	1.81569
P21	37	22.64	30	5	S	Endometriosis	Stage 1	NA	Pelvic endometriosis	Y	Intramural	N	N	N	Pain	Y	NA	NA	8.332	4.99	148	1.81	5.75	3.1768
P22	42	17.51	30	3	S	Endometriosis	Stage 1	NA	Pelvic endometriosis	Y	Intramural	N	N	N	Abnormal findings during physical examination	Y	NA	NA	6.19	4.67	144	1.21	4.67	3.8595
P23	42	20.88	30	5.5	P	Endometriosis	Stage 4	NA	Pelvic cavity/Uterine Myometrium	Y	Intramural	N	N	N	Pain/ Abnormal uterine bleeding	Y	NA	NA	6.24	4.67	134	1.57	4.38	2.78981
P24	41	22.81	30	3.5	S	Endometriosis	Stage 1	NA	Pelvic endometriosis	Y	Intramural	N	N	N	Pain/ Abnormal uterine bleeding	N	60.1	NA	6.16	4.12	80	2.12	3.47	1.63679
P25	39	17.63	31.5	6.5	S	Endometriosis	Stage 3	79	Ovarian/Pelvic cavity/Uterine Myometrium	N	NA	N	Y	N	Abnormal findings during physical examination	Y	97.7	1.41	6.56	4.57	117	1.25	4.91	3.928
P26	42	24.22	20	10	NA	Endometriosis	Stage 1	39	Ovarian/Pelvic cavity/Uterine Myometrium	N	NA	Y	N	N	Pain	Y	51.6	0.99	7.4	5.05	124	2.69	4.34	1.61338
P27	32	19.74	30	6	P	Endometriosis	Stage 1	NA	Pelvic endometriosis	Y	Intramural	N	Y	N	Abnormal findings during physical examination	N	9.5	5.17	5.54	4.51	136	2.04	2.86	1.40196
P28	38	22.77	30	6	P	Endometriosis	Stage 4	81	Ovarian/Pelvic cavity	N	NA	N	N	N	Pain	Y	72.5	2.22	7.33	4.31	131	2.88	3.94	1.36806
P29	29	17.14	28	7	P	Endometriosis	Stage 2	22	Ovarian	N	NA	Y	N	N	Pain	Y	NA	NA	7.5	4.4	132	2.41	4.36	1.80913
P30	31	20.69	28	6	P	Endometriosis	Stage 3	116	Ovarian/Pelvic cavity/Uterine Myometrium	N	NA	N	N	N	Abnormal findings during physical examination	N	112.5	4.47	11.17	4.26	127	2.48	8.14	3.28226
P31	43	22.19	26	6.5	P	Endometriosis	Stage 1	NA	Pelvic endometriosis	Y	Intramural	N	N	N	Abnormal findings during physical examination	Y	NA	NA	6.89	4.18	120	1.52	4.8	3.15789
P32	44	30.44	24	4.5	P	Endometriosis	Stage 1	NA	Pelvic endometriosis	Y	Intramural	N	N	N	Abnormal findings during physical examination	Y	NA	NA	8.74	4.98	144	2.6	5.24	2.01538
P33	42	18.99	30	7	P	Endometriosis	Stage 4	47	Ovarian/Pelvic cavity/Uterine Myometrium	N	NA	N	N	N	Abnormal uterine bleeding	Y	25	NA	4.94	4.22	107	1.55	2.9	1.87097
P34	42	18.55	31.5	7	P	Endometriosis	Stage 3	67	Ovarian/Pelvic cavity	Y	Intramural	N	N	N	Abnormal uterine bleeding	Y	47.8	2.18	6.59	4.42	124	0.73	5.46	7.47945
P35	35	20.63	35	5	P	Endometriosis	Stage 1	NA	Pelvic endometriosis	Y	Intramural	N	N	N	Abnormal findings during physical examination	NA	NA	NA	6.22	4.24	131	2.53	3.12	1.2332
P36	39	31.39	25	5	S	Endometriosis	Stage 4	56	Ovarian/Pelvic cavity	N	NA	N	N	N	Pain	Y	170	NA	6.25	5.2	146	2.19	3.58	1.6347
P37	38	15.62	28	7	P	Endometriosis	Stage 1	48	Ovarian/Pelvic cavity	Y	Intramural	N	N	N	Abnormal uterine bleeding/Infertility	N	19.6	2.14	3.42	4.15	125	0.91	0.594	0.652747
P38	25	18.4	28	8	S	Endometriosis	Stage 3	80	Ovarian/Pelvic cavity	N	NA	Y	N	N	Pain	N	61.6	4.69	4.9	5.96	108	1.48	3.02	2.04054
P39	32	20.51	29	10	S	Endometriosis	Stage 4	70	Ovarian/Pelvic cavity	N	NA	N	N	N	Pain/ Abnormal uterine bleeding	NA	34.8	NA	7.25	5.29	105	1.54	5.1	3.31169
P40	42	21.2	29	6	P	Endometriosis	Stage 3	53	Ovarian/Pelvic cavity/Uterine Myometrium	N	NA	N	N	N	Abnormal uterine bleeding	Y	27.8	NA	7.81	4.62	142	1.38	5.96	4.31884
P41	28	19.08	29	6.5	P	Endometriosis	Stage 4	63	Ovarian/Pelvic cavity	N	NA	N	N	N	Pain	N	74.9	2.53	5.88	4.29	122	1.43	4.02	2.81119
P42	41	25.78	29	8.5	P	Endometriosis	Stage 1	NA	Pelvic endometriosis	Y	Intramural	Y	N	N	Pain/ Abnormal uterine bleeding	Y	NA	NA	5.93	4.49	79	1.84	3.65	1.9837
P43	43	26.91	30	7	P	Endometriosis	Stage 3	57	Ovarian/Pelvic cavity/Uterine Myometrium	Y	Intramural	N	N	N	Pain	Y	75.7	NA	11.07	4.56	108	1.77	8.14	4.59887
P44	40	18.95	29	6.5	S	Endometriosis	Stage 4	66	Ovarian/Pelvic cavity/Uterine Myometrium	N	NA	Y	N	N	Pain	Y	106.8	1.28	7.85	4.33	132	1.89	5.4	2.85714
P45	29	16.85	29	7.5	S	Endometriosis	Stage 3	85	Ovarian/Pelvic cavity	Y	Intramural	N	N	N	Pain	N	106.3	2.66	5.32	4.99	132	1.48	3.35	2.26351
P46	36	22.53	29	6	S	Endometriosis	Stage 4	61	Ovarian/Pelvic cavity/Uterine Myometrium	Y	Intramural	N	N	N	Abnormal findings during physical examination	Y	102	2.54	9.48	5.28	112	2.16	6.88	3.18519
P47	44	23.64	25	7	S	Endometriosis	Stage 1	NA	Pelvic endometriosis	Y	Intramural	N	N	N	Pain	N	NA	NA	7.1	4.4	111	2.24	4.36	1.94643
P48	35	25.1	30	7	P	Endometriosis	Stage 1	NA	Pelvic endometriosis	Y	Intramural	Y	N	N	Abnormal findings during physical examination	N	NA	NA	5.04	4.86	145	1.39	3.12	2.2446
P49	26	22.35	30	7	P	Endometriosis	Stage 3	47	Ovarian/Pelvic cavity	Y	Intramural	N	N	N	Abnormal findings during physical examination	N	NA	NA	5.71	4.13	119	1.8	3.51	1.95
P50	26	16.05	25	7	P	Endometriosis	Stage 4	72	Ovarian/Pelvic cavity/Uterine Myometrium	N	NA	N	N	N	Pain	N	238.6	NA	5.39	3.93	119	1.58	3.09	1.9557
P51	44	24.02	25	8	P	Endometriosis	Stage 4	80	Ovarian/Pelvic cavity	Y	Intramural	N	Y	N	Abnormal uterine bleeding	Y	60.1	0.62	5.27	4.23	98	1.59	3.15	1.98113
P52	42	18.87	29	5.5	P	Endometriosis	Stage 1	NA	Pelvic endometriosis	Y	Intramural	Y	N	N	Abnormal findings during physical examination	Y	NA	NA	4.99	5.03	130	0.98	3.72	3.79592
P53	26	23.28	30	6.5	P	Endometriosis	Stage 3	73	Ovarian	N	NA	N	Y	N	Abnormal findings during physical examination	N	90.1	2.54	5.55	4.72	132	1.83	3.46	1.89071
P54	40	29.56	30	6.5	P	Endometriosis	Not applicable	29	Uterine Myometrium	Y	Intramural	Y	N	N	Pain/ abnormal uterine bleeding	NA	NA	1.63	10.08	5.33	145	2.58	5.9	2.28682
P55	41	32.77	31	7.5	P	Endometriosis	Not applicable	53	Uterine Myometrium	Y	Intramural	N	N	N	Pain	NA	NA	NA	5.78	5.02	85	2.09	3.38	1.61722
P56	43	22.48	30	6	P	Endometriosis	Not applicable	28	Uterine Myometrium	Y	Intramural	N	N	N	Abnormal uterine bleeding	NA	NA	NA	3.48	4.55	97	1.31	1.77	1.35115
P57	39	27.18	30	4.5	P	Non-endometriotic abnormal pelvis	/	40		Y	Intramural	N	N	N	Abnormal uterine bleeding	Y	NA	NA	7.68	4.37	124	1.95	5.26	2.69744
P58	40	23.22	30	7	P	Non-endometriotic abnormal pelvis	/	23		Y	Intramural	Y	N	N	Abnormal uterine bleeding	Y	NA	NA	4.98	4.74	101	1.62	2.91	1.7963
P59	38	25	30	6	S	Non-endometriotic abnormal pelvis	/	142		Y	Intramural	N	N	N	abnormal findings during physical examination	Y	17	NA	8.58	5.73	165	1.92	6.08	3.16667
P60	32	25.6	32	5	S	Non-endometriotic abnormal pelvis	/	91		Y	Intramural	Y	N	N	abnormal findings during physical examination	N	27.7	NA	6.33	4.74	135	2.51	3.14	1.251
P61	33	18.27	38	9.5	P	Non-endometriotic abnormal pelvis	/	104		Y	Intramural	N	N	N	Abnormal uterine bleeding	N	21.6	NA	5.33	4.5	133	1.88	2.93	1.55851
P62	30	21.21	29	7	S	Non-endometriotic abnormal pelvis	/	105		Y	Intramural	N	Y	N	abnormal findings during physical examination	Y	NA	NA	7.69	5.71	153	2.86	4.09	1.43007
P63	36	18.84	30	7	P	Non-endometriotic abnormal pelvis	/	53		Y	Intramural	N	N	N	Pain/ abnormal uterine bleeding	Y	NA	NA	4.2	4.41	63	1.25	2.63	2.104
P64	38	22.73	25	7	P	Non-endometriotic abnormal pelvis	/	15		Y	Intramural	Y	N	N	abnormal findings during physical examination	Y	NA	NA	4.68	4.26	105	1.34	3.06	2.28358
P65	41	22.12	30	3	S	Non-endometriotic abnormal pelvis	/	83		Y	Intramural	N	N	N	abnormal findings during physical examination	Y	NA	NA	5.9	6.15	125	1.94	3.29	1.69588
P66	37	18.94	30	7.5	P	Non-endometriotic abnormal pelvis	/	93		Y	Intramural	Y	N	N	abnormal findings during physical examination	Y	NA	NA	5.3	4.95	134	1.54	3.31	2.14935
P67	41	22.68	30	5.5	P	Non-endometriotic abnormal pelvis	/	74		Y	Intramural	N	N	N	abnormal findings during physical examination	Y	NA	NA	6.53	4.52	131	1.87	4.33	2.31551
P68	45	20.21	28	7	S	Non-endometriotic abnormal pelvis	/	61		Y	Intramural	N	N	N	Pain/ abnormal uterine bleeding	NA	NA	NA	6.86	4.22	100	1.55	4.74	3.05806
P69	41	25.5	30	4.5	P	Non-endometriotic abnormal pelvis	/	69		Y	Intramural	N	N	N	abnormal findings during physical examination	Y	NA	NA	6.56	5.75	120	2.03	3.91	1.92611
P70	30	21	33	8	S	Non-endometriotic abnormal pelvis	/	61		Y	Intramural	N	N	N	abnormal findings during physical examination	Y	NA	NA	4.58	4.53	124	1.72	2.51	1.4593
P71	42	21.79	30	6.5	P	Non-endometriotic abnormal pelvis	/	13		Y	Intramural	Y	N	N	Abnormal uterine bleeding	Y	NA	NA	6.96	4.69	131	1.91	4.51	2.36126
P72	37	23.71	30	7	P	Non-endometriotic abnormal pelvis	/	54		Y	Intramural	N	N	N	Pain	NA	NA	NA	8.1	4.79	144	1.71	5.8	3.39181
P73	34	18.55	30	5	P	Non-endometriotic abnormal pelvis	/	36		Y	Intramural	Y	N	N	Pain/ abnormal uterine bleeding	Y	NA	NA	5.17	4.15	137	1.56	3.26	2.08974
P74	42	23.55	24	7	P	Non-endometriotic abnormal pelvis	/	27		Y	NA	N	N	N	Abnormal uterine bleeding	Y	NA	NA	4.65	4.67	111	1.13	3.13	2.76991
P75	33	30.48	30	7	S	Non-endometriotic abnormal pelvis	/	73		Y	Intramural	N	N	N	Abnormal uterine bleeding	Y	19.6	NA	11.09	4.62	138	2.13	8.26	3.87793
P76	31	21.64	26	6.5	S	Non-endometriotic abnormal pelvis	/	63		Y	Intramural	N	N	N	Abnormal uterine bleeding	Y	13.5	1.64	6.68	5.97	125	2.25	3.27	1.45333
P77	25	28	30	4	S	Non-endometriotic abnormal pelvis	/	65		Y	Intramural	N	N	N	Abnormal uterine bleeding	N	NA	NA	7.26	5.23	104	1.97	4.55	2.30964
P78	41	25.94	25	3.5	S	Non-endometriotic abnormal pelvis	/	71		Y	Intramural	N	N	N	abnormal findings during physical examination	Y	NA	NA	9.11	4.93	119	3.55	4.62	1.30141
P79	34	23.4	30	6	P	Non-endometriotic abnormal pelvis	/	71		Y	Intramural	N	N	N	abnormal findings during physical examination	Y	13	NA	7.76	4.65	148	2.82	4.53	1.60638
P80	30	21.65	30	6.5	S	Non-endometriotic abnormal pelvis	/	64		Y	Intramural	N	N	N	abnormal findings during physical examination	N	NA	NA	3.74	4.17	128	1.29	1.87	1.44961
P81	44	24.49	24	7	S	Non-endometriotic abnormal pelvis	/	91		Y	Intramural	N	N	N	abnormal findings during physical examination	Y	NA	NA	7.18	4.62	134	1.84	4.87	2.64674
P82	37	24.61	28	6	P	Non-endometriotic abnormal pelvis	/	6		Y	Intramural	Y	N	N	Abnormal uterine bleeding	Y	NA	NA	6.01	4.88	141	1.68	3.86	2.29762
P83	36	18.81	30	7	P	Non-endometriotic abnormal pelvis	/	73		Y	Intramural	Y	N	N	Abnormal uterine bleeding	Y	19.1	NA	4.59	4.82	103	1.58	2.67	1.68987
P84	36	30.73	32	2.5	P	Non-endometriotic abnormal pelvis	/	38		Y	Intramural	N	N	N	abnormal findings during physical examination	NA	NA	NA	8.7	4.4	127	2.94	5.1	1.73469
P85	42	22.75	28	5	S	Non-endometriotic abnormal pelvis	/	75		Y	Intramural	N	N	N	Abnormal uterine bleeding	Y	NA	0.89	6.74	4.27	86	1.78	4.52	2.53933
P86	44	26.5	30	6	S	Non-endometriotic abnormal pelvis	/	66		Y	Intramural	N	N	N	abnormal findings during physical examination	NA	NA	NA	5.04	4.32	133	2.13	2.27	1.06573
P87	42	21.79	30	6	P	Non-endometriotic abnormal pelvis	/	61		Y	Intramural	Y	N	N	abnormal findings during physical examination	Y	NA	NA	7.52	4.2	124	1.78	5.06	2.8427
P88	35	19.41	30	5	P	Non-endometriotic abnormal pelvis	/	56		Y	Intramural	N	N	N	Abnormal uterine bleeding	Y	NA	NA	3.69	4.29	112	1.58	1.89	1.1962
P89	41	26.95	45	3	P	Non-endometriotic abnormal pelvis	/	64		Y	Intramural	N	N	N	abnormal findings during physical examination	NA	NA	NA	4.24	4.11	112	1.42	2.41	1.69718
P90	29	17.85	35	6.5	P	Non-endometriotic abnormal pelvis	/	88		Y	Intramural + Subserosal	N	N	N	abnormal findings during physical examination	N	NA	NA	5.47	4.64	133	1.51	3.7	2.45033
P91	30	26.45	29	6	S	Non-endometriotic abnormal pelvis	/	106		Y	Intramural	N	Y	N	Abnormal uterine bleeding	Y	17.3	NA	9.92	4.4	100	3.44	5.58	1.62209
