# Supplementary material for: Peripheral immune characteristics and subset disorder in reproductive females with endometriosis
Source: Front Immunol. 2024 Nov 28;15:1431175. doi: 10.3389/fimmu.2024.1431175 (PMC11634862; doi:10.3389/fimmu.2024.1431175)
Supplement: Supplementary file 2 [file Table2.xlsx]

## Sheet: Sheet1
TableS2. The relevant information of monoclonal antibodies used in our study
Panel	Marker	Fluorescence	Catalog Number	Brand	Clone Number
T	CD3	PerCP-Cy5.5	560835	BD	UCHT1
	CD4	APC-H7	560158	BD	RPA-T4
	CD8	BV510	563919	BD	SK1
	CD28	PE-Cy7	560684	BD	CD28.2
	CD127	BV421	562436	BD	HIL-7R-M21
	CCR7	AF647	560816	BD	150503
	CD25	PE	555432	BD	M-A251
	CD45RA	FITC	555488	BD	HI100
CD8 T	CD3	PerCP-Cy5.5	560835	BD	UCHT1
	CD28	PE-Cy7	560684	BD	CD28.2
	CD57	BV421	563896	BD	NK-1
	CD38	BV510	563251	BD	HIT2
	CD279 (PD-1)	AF647	560838	BD	EH12.1
	CD8	FITC	301050	Biolegend	RPA-T8
	HLA-DR	PE	555812	BD	G46-6
NK	CD3	APC-H7	560176	BD	SK7
	CD56	APC	362504	Biolegend	5.1H11
	CD94	PerCP-Cy5.5	562361	BD	HP-3D9
	NKG2D	PE-Cy7	562365	BD	1D11
	NKP30	BV421	563385	BD	p30-15
	NKP46	BV510	564064	BD	9E2/NKp46
	NKB1	PE	555967	BD	DX9
γδ T	CD3	APC-H7	560176	BD	SK7
	γδ	BV421	624336	BD	11F2
	CD279 (PD-1)	FITC	329904	Biolegend	EH12.2H7
	NKP46	BV510	564064	BD	9E2/NKp46
	NKP30	AF647	325212	Biolegend	p30-15
	NKG2D	PE-Cy7	562365	BD	1D11
	TCR Vd2	PE	555739	BD	B6
	TCR Vd1	PerCP-vio700	130-120-441	miltenyi	REA173
B	CD45	APC-Cy7	304014	Biolegend	HI30
	CD19	PerCP-Cy5.5	561295	BD	HIB19
	CD27	BV421	562513	BD	M-T271
	IgD	BB515	565243	BD	IA6-2
	IgM	BV510	563113	BD	G20-127
	CD38	APC	555462	BD	HIT2
	CD24	PE	555428	BD	ML5
	CD21	PE-Cy7	561374	BD	B-lY4
Th	CD3	APC-H7	560176	BD	SK7
	CD4	PE-Cy7	557852	BD	SK3
	CD8	PerCP-Cy5.5	565310	BD	SK1
	CD183 (CXCR3)	AF488	558047	BD	1C6/CXCR3
	CD196 (CCR6)	BV510	563241	BD	11A9
	CD185 (CXCR5)	AF647	558113	BD	RF8B2
	CD194 (CCR4)	BV421	562579	BD	1G1
	CD279 (PD-1)	PE	557946	BD	MIH4
