# Supplementary material for: Peripheral immune characteristics and subset disorder in reproductive females with endometriosis
Source: Front Immunol. 2024 Nov 28;15:1431175. doi: 10.3389/fimmu.2024.1431175 (PMC11634862; doi:10.3389/fimmu.2024.1431175)
Supplement: Supplementary file 3 [file Table3.xlsx]

## Sheet: Sheet1
Supplementary table 3. Phenotypic and Functional Molecules Identified on Immune cells by Flowcytometry
Lymphocyte subpopulations	Phenotypic and Functional Molecules	Percentages in
T cells	CD3+	% of lymphocyte
B cells	CD3-CD19+	% of lymphocyte
NKT cells	CD3+CD56+	% of lymphocyte
NK cells	CD3-CD56+	% of lymphocyte
Helper T cells (Th)	CD3+CD4+	% of T cells
Cytotoxicity T cells (Tc)	CD3+CD8+	% of T cells
Th/Tc ratio	CD3+CD4+/CD3+CD8+
Double-positive T cells	CD3+CD4+CD8+	% of T cells
Regulatory T cells (Treg)	CD3+CD4+CD25+CD127low/-	% of T cells
γδ T cells	CD3+γδ+	% of T cells
Naive CD4+ T cells	CD3+CD4+CD45RA+CCR7+	% of CD4+ T cells
Terminal CD4+ T cells	CD3+CD4+CD45RA+CCR7-	% of CD4+ T cells
Central memory CD4+ T cells (TCM)	CD3+CD4+CD45RA-CCR7+	% of CD4+ T cells
Effector memory CD4+ T cells (TEM)	CD3+CD4+CD45RA-CCR7-	% of CD4+ T cells
Blocking CD4+ T cells	CD3+CD4+PD-1+	% of CD4+ T cells
Functional CD4+ T cells	CD3+CD4+CD28+	% of CD4+ T cells
Tfh cells	CD3+CD4+CXCR5+	% of CD4+ T cells
Tfh1 cells	CD3+CD4+CXCR5+CXCR3+CCR4-	% of Tfh cells
Tfh2 cells	CD3+CD4+CXCR5+CXCR3-CCR4+	% of Tfh cells
Tfh17 cells	CD3+CD4+CXCR5+CXCR3-CCR4-CCR6+	% of Tfh cells
Th1	CD3+CD4+CXCR5-CXCR3+CCR4-	% of CD4+ T cells
Th2	CD3+CD4+CXCR5-CXCR3-CCR4+	% of CD4+ T cells
Th17	CD3+CD4+CXCR5-CXCR3-CCR4-CCR6+	% of CD4+ T cells
Th1/Th2 ratio	Th1/Th2
Th17/Th2 ratio	Th17/Th2
(Th1 + Th17)/Th2 ratio	(Th1 + Th17)/Th2
Peripheral helper T cells	CD3+CD4+CXCR5-PD-1+	% of CD4+ T cells
Activated Tfh cells	CD3+CD4+CXCR5+PD-1+	% of CD4+ T cells
Naive CD8+T cells	CD3+CD8+CCR7+CD45RA+	% of CD8+ T cells
Terminal CD8+ T cells	CD3+CD8+CCR7-CD45RA+	% of CD8+ T cells
Central memory CD8+ T cells (TCM)	CD3+CD8+CCR7+CD45RA-	% of CD8+ T cells
Effector memory CD8+ T cells (TEM)	CD3+CD8+CCR7-CD45RA-	% of CD8+ T cells
Blocking CD8+ T cells	CD3+CD8+PD-1+	% of CD8+ T cells
Functional CD8+ T cells	CD3+CD8+CD28+	% of CD8+ T cells
Total memory CD8+ T cells	CD3+CD8+HLADR+	% of CD8+ T cells
Homing memory CD8+ T cells	CD3+CD8+HLADR+CD38+	% of HLADR+CD8+ T cells
Terminal senescent CD8+ T cells	CD3+CD8+CD28-CD57+	% of CD8+ T cells
Tc1 cells	CD3+CD8+CXCR5-CXCR3+CCR4-	% of CD8+ T cells
Tc2 cells	CD3+CD8+CXCR5-CXCR3-CCR4+	% of CD8+ T cells
Tc17 cells	CD3+CD8+CXCR5-CXCR3-CCR4-CCR6+	% of CD8+ T cells
Immature NK cells	CD3-CD56bright	% of NK cells
Mature NK cells	CD3-CD56dim	% of NK cells
Immature NK cells/Mature NK cells ratio	CD3-CD56bright/CD3-CD56dim
CD94+KIR- NK cells	CD3-CD56+CD94+KIR-	% of NK cells
CD94-KIR+ NK cells	CD3-CD56+CD94-KIR+	% of NK cells
NKG2D+ NK cells	CD3-CD56+NKG2D+	% of NK cells
NKP30+ NK cells	CD3-CD56+NKP3+	% of NK cells
NKP46+ NK cells	CD3-CD56+NKP46+	% of NK cells
γδ1+ T cells	CD3+γδ+Vδ1+	% of γδ T cells
NKG2D+ γδ1+T cells	CD3+γδ+Vδ1+NKG2D+	% of γδ1+ T cells
PD-1+γδ1+ T cells	CD3+γδ+Vδ1+PD-1+	% of γδ1+ T cells
NKP30+ γδ1+T cells	CD3+γδ+Vδ1+NKP30+	% of γδ1+ T cells
NKP46+ γδ1+T cells	CD3+γδ+Vδ1+NKP46+	% of γδ1+ T cells
γδ2+ T cells	CD3+γδ+Vδ2+	% of γδ T cells
NKG2D+ γδ2+ T cells	CD3+γδ+Vδ2+NKG2D+	% of γδ2+ T cells
PD-1+ γδ2+ T cells	CD3+γδ+Vδ2+PD-1+	% of γδ2+ T cells
NKP30+ γδ2+ T cells	CD3+γδ+Vδ2+NKP30+	% of γδ2+ T cells
NKP46+ γδ2+ T cells	CD3+γδ+Vδ2+NKP46+	% of γδ2+ T cells
γδ1+ T cells/γδ2+ T cells ratio	γδ1+ T cells/γδ2+ T cells
Naive B cells	CD3-CD19+CD27-IgD+	% of B cells
Marginal Zone B cells B cells (MZ)	CD3-CD19+CD27+IgD+	% of B cells
CD21- B cells	CD3-CD19+CD38-CD21-	% of B cells
Pre-naive B cells	CD3-CD19+IgM-IgD-CD27-CD38+	% of B cells
Plasma cells	CD3-CD19+IgD-IgM-CD27+CD38+	% of B cells
Classical transformed B cells	CD3-CD19+IgD-IgM-CD27+CD38-	% of B cells
B10 cells	CD3-CD19+IgD+IgM+CD27+CD24+	% of B cells
Memory B cells	CD3-CD19+CD27+CD38-	% of B cells
Non-transformed B cells	CD3-CD19+IgM+CD27+CD38-	% of B cells
Immature regulatory B cells	CD3-CD19+IgD+IgM+CD24+CD38+	% of B cells
Transformed B cells	CD3-CD19+CD27-CD38+IgM+CD24+	% of B cells
