# Supplementary material for: Peripheral immune characteristics and subset disorder in reproductive females with endometriosis
Source: Front Immunol. 2024 Nov 28;15:1431175. doi: 10.3389/fimmu.2024.1431175 (PMC11634862; doi:10.3389/fimmu.2024.1431175)
Supplement: Supplementary file 4 [file Table4.xlsx]

## Sheet: Sheet1
Supplementary table 4. The peripheral immune profiles of each patient detected by Flowcytometry
Research object ID	T cells	B cells	NKT cells	NK cells	Th cells	Tc cells	Th/Tc ratio	Double-positive T cells	Treg cells	γδ T cells	Naive Th cells	Terminal Th cells	CD4+ TCM cells	CD4+ TEM cells	Blocking Th cells	Functional Th cells	Tfh cells	Tfh1 cells	Tfh2 cells	Tfh17 cells	Th1 cells	Th2 cells	Th17 cells	Th1/Th2 ratio	Th17/Th2 ratio	（Th1 + Th17)/Th2 ratio	Peripheral Th cells	Activated Tfh cells	Naive Tc cells	Terminal Tc cells	CD8+ TCM cells	CD8+ TEM cells	Blocking Tc cells	Functional Tc cells	Total memory Tc cells	Homing memory Tc cells	Terminal senescent Tc cells	Tc1 cells	Tc2 cells	Tc17 cells	Immature NK cells	Mature NK cells	Immature NK cells/Mature NK cells ratio	CD94+KIR- NK cells	CD94-KIR+ NK cells	NKG2D+ NK cells	NKP30+ NK cells	NKP46+ NK cells	γδ1+ T cells
P1	81	11	9.68	2.84	56	26.2	2.14	1.6	4.54	13.5	54.6	4.19	22.9	18.3	4.84	97.2	13.6	15.5	31.5	10.2	11.1	10.8	1.72	1.028	0.159	1.187	3.86	0.98	36.8	16.5	4.16	42.6	13.8	84.8	7.03	14.9	5.37	38.2	0.99	8.67	9.99	90	0.11	57.8	5.35	89.6	84.3	42.1	6.75
P2	67.1	16.5	5.26	10.2	64.5	27.7	2.33	2.25	3.63	3.98	38.7	0.68	41.2	19.4	2.11	98.4	27	14.6	37.2	11.7	21.7	12.5	3.82	1.736	0.306	2.042	0.9	1.21	18.2	6.77	14	61.1	17.7	76.9	8.83	31.9	6.3	28	6.02	30.2	5.24	94.8	0.055	45.5	6.39	87.7	19.3	18.6	7.9
P3	68.5	11.7	3.66	11.1	60.5	30.2	2	3.58	3.52	4.98	52.9	1.13	20.6	25.3	1	98	16.4	8.57	37.2	12.5	5.58	13.7	6.64	0.407	0.485	0.892	0.79	0.21	35.9	16.2	3.87	44	10.7	78.1	3.68	38.9	5.87	11.4	8.71	20.6	2.65	97.4	0.027	52	11.9	95.1	62.4	34.2	18.3
P4	60.3	14.4	2.03	20.1	53.7	34.9	1.54	1.52	6.38	9.51	39.2	3.37	26	31.5	4.26	99.4	23.3	16.5	37.9	7.02	11.2	14.7	0.72	0.762	0.049	0.811	1.71	2.55	47.6	33.3	7.84	11.2	24.8	78	20.5	19.3	10.2	56.6	2.49	0.97	5.29	94.7	0.056	40.2	20.2	78	16.3	11.5	9.48
P5	79.7	8.56	4.98	4.77	63.7	33.1	1.92	0.72	3.31	2.12	50.9	1.48	30.2	17.4	7.29	97	14	21.3	30.3	11.5	16.9	11.7	2.38	1.444	0.203	1.648	4.85	2.44	52.8	24.6	4.86	17.7	12.8	78.2	19.6	50.3	13.5	30.3	2.28	8.65	8.83	91.2	0.097	50.1	8.12	97.3	31.4	13.7	23.6
P6	65.5	19.9	5.39	7.35	53.7	41.4	1.3	1.42	4.19	3.99	34.7	1.35	34.6	29.3	5.22	95.6	17.9	16.7	36.6	7.58	17.4	16.9	5.58	1.03	0.33	1.36	3.52	1.7	15.6	29	6.7	48.7	32.9	51.5	33.5	19.1	29.3	24.8	2.99	12.8	3.56	96.4	0.037	68.2	2.57	93.2	54.4	29.1	46.4
P7	69.9	11.9	4.41	10.2	48.4	44.3	1.09	0.66	3.32	5.26	22.2	0.4	43.7	33.7	3.91	96.9	33.1	9.08	42.4	7.85	18.6	25.1	7.91	0.741	0.315	1.056	1.91	2	46.1	4.63	5.56	43.7	18.7	72	11	33.8	5.76	20.1	4.76	20.2	7.28	92.7	0.079	34.5	4.92	91.3	34.5	19.4	22.2
P8	70.6	13.3	2.14	7.73	64.2	31.2	2.06	2.17	4.44	3.21	33.2	5.13	37.9	23.7	3.55	90.4	20.7	15.6	26.1	11.5	19.3	12	4.7	1.608	0.392	2	2.77	0.78	37.1	16.9	12.2	33.8	14.9	73.9	14.1	34.9	10.7	36.5	3.49	3.08	1.37	98.6	0.014	46.7	9.66	91.5	4.79	41.2	55.5
P9	61.2	17.2	6.1	9.9	52.4	37.8	1.39	0.66	4.19	4.37	44.9	2.09	25.2	27.8	3.93	99.9	21.5	15.1	38.8	8.09	15.3	17.8	1.13	0.86	0.063	0.923	1.9	2.03	39.2	23	8.39	29.4	12.4	77.2	17.1	46.7	15	41.2	5.07	4.04	6.43	93.6	0.069	31.6	6.67	89.1	35.9	55.3	12.2
P10	46.7	18.3	5.26	12.7	49.1	41	1.2	1.68	5.18	3.23	30.3	0.8	48.8	20.1	8.34	98.9	21.4	16.4	36.8	9.43	25.4	14.4	1.91	1.764	0.133	1.897	4.98	3.36	23.2	17.3	5.66	53.9	38.1	85.9	19.1	34.5	8.2	45.5	4.65	16	6.17	93.8	0.066	31.7	7.72	89.3	40.5	47.4	39.9
P11	61.1	18.4	6.19	15.6	56.4	35.1	1.61	3.7	3.41	4.7	38.7	3.47	32	25.8	2.17	97.4	15.3	8.45	43.1	11.3	3.18	27.3	8.32	0.116	0.305	0.421	1.43	0.74	21.3	33.4	5.74	39.5	11	66	10.3	36.1	18.1	2.1	10.5	17.2	2.59	97.4	0.027	39	7.99	96.2	45.9	20.2	4.15
P12	76	7.59	6.07	7.28	46.4	45.4	1.02	1.72	3.1	8.83	44.3	2.66	31.5	21.5	2.44	96.8	10.9	9.09	36.8	4.63	18.6	11.9	1.64	1.563	0.138	1.701	1.9	0.54	15.3	57	3.49	24.2	18.8	50.1	23.7	62.4	40.1	22.2	3.03	13.8	7.67	92.3	0.083	24.5	42.5	79.1	37.8	40.1	10.4
P13	67	13.1	7.12	11.9	57.4	35.8	1.6	2.1	3.81	4.62	37.3	1	24.9	36.9	2.04	96.4	20.1	8.86	43.1	10.4	7.51	20.3	6.99	0.37	0.344	0.714	1.32	0.72	27.1	15.7	4.16	53.1	21.1	64	25.2	42.8	21.6	8.28	5.1	17.6	4.67	95.3	0.049	31.4	5.64	95.6	20.5	12.6	10.4
P14	71	11.3	11.2	14.7	41.4	49.4	0.84	2.04	4.4	11.4	33.4	2.04	36.7	27.9	3.89	97.3	23.9	16	37.7	9.78	23.7	15	3.07	1.58	0.205	1.785	2.37	1.52	17.4	32.7	5.94	44	16.8	64.2	27.9	42.4	17.6	22.6	3.25	20.9	4.17	95.8	0.044	35.8	6.04	98	55.3	24.9	42.4
P15	67.7	15.2	7.72	11.9	51.6	38.5	1.34	4.01	3.74	6.73	36.6	2.21	31.1	30.1	4.08	85.6	23.3	10	41.4	12.7	12.2	15.4	3.21	0.792	0.208	1.001	3.24	0.84	36.7	30.1	5.05	28.1	13.9	46.9	5.48	41	17.4	20.3	3.96	9.74	5.25	94.7	0.055	41.3	11.5	96.9	49.2	14.8	25.1
P16	75.5	15.3	11.4	5.47	42.5	38.5	1.1	8.9	5.28	12.5	42.7	4.44	34.6	18.3	3.61	97.3	20.8	17.3	39.8	7.27	14.2	17.2	1.12	0.826	0.065	0.891	2.37	1.24	27.5	27.5	7.16	37.9	24.2	81	19	50.8	11.8	35.5	8.01	10.1	12.4	87.6	0.14	55.1	7.89	97.4	55.1	35.8	7.96
P17	64.5	14.4	2.09	7.53	57.9	32.4	1.79	3.29	4.86	4.04	23.6	3.08	38.1	35.3	5.07	98.5	19.5	21.2	28.1	6.04	19.7	13	1.03	1.515	0.079	1.595	3.21	1.86	32.1	18	12.4	37.5	18.1	83.2	38.7	16.9	4.61	65.8	1.64	2.14	6.87	93.1	0.074	32.8	0.41	83.1	16.5	16.7	23.9
P18	66	11.9	5.58	9.07	55.2	33.1	1.67	2.44	5.61	8.66	32.8	1.08	39.3	26.7	11.19	98.6	20.7	20.7	34.6	7.24	19.9	17.9	1.69	1.112	0.094	1.206	6.88	4.31	21.7	15.6	15.5	47.2	17.9	78.1	33.9	22.7	12.4	44.7	3.73	9.83	3.72	96.3	0.039	21.4	52.4	82.6	29.3	20.4	28.3
P19	44.4	29.5	1.42	12.6	72.5	21.2	3.42	0.94	5.32	3.43	48.5	4.37	22.8	24.3	2.19	98.9	25	20.2	22.6	15.6	14.4	9.68	3.23	1.488	0.334	1.821	1.15	1.04	49.1	19	7.65	24.3	13.2	76.9	4.26	19.5	2.06	12.8	4.15	9.59	6.34	93.7	0.068	12.1	45.3	93.9	18.8	7.64	11.8
P20	69	19.7	4.68	9.65	60.3	30.9	1.95	2	5.17	10.2	48.2	0.44	35.9	15.5	4.68	95.9	20	7.34	42.9	10.2	7.79	17.6	4	0.443	0.227	0.67	2.55	2.13	60.3	8.81	9.13	21.8	9.16	50.7	8.87	28.6	10.1	23.8	2.22	0.45	3.59	96.4	0.037	54.8	4.41	96	33.6	14.4	7.85
P21	59	11.5	4.62	13.8	56.4	27.7	2.04	1.7	4.8	14.6	34.4	2.05	33.6	30	6.08	99.3	23.4	9.94	41.6	5.95	28.6	16.3	5.27	1.755	0.323	2.078	3.33	2.75	22.8	54.8	3.48	18.9	32.2	59	22.6	48.1	19.6	46.7	2.97	12.2	5.62	94.4	0.06	34.4	4.54	94	27.9	14.3	1.95
P22	62.6	13.6	5.65	19.1	47.2	31.6	1.49	12.77	3.96	8.9	38	1.63	39.9	20.5	6.16	99.6	24.5	12.3	36.8	10.7	14.5	19.1	6.51	0.759	0.341	1.1	3.65	2.51	21.6	48.9	2.96	26.5	32.8	87	11.3	30.1	6.31	25.2	9.42	18.8	3.73	96.3	0.039	56.2	7.69	94.9	46.3	44.5	5.17
P23	71.1	12.7	5.07	7.05	65.4	29.1	2.25	1.5	5.59	3.64	45	3.76	34	17.3	9.33	93.6	20.1	12.9	30.9	8.88	14.6	11.9	1.22	1.227	0.103	1.329	5.93	3.4	29.3	39.1	4.06	27.5	12.1	61.5	37	33.4	19.2	29.7	2.11	2.54	8.13	91.9	0.088	48.3	16.2	90.9	65.4	79.5	42.6
P24	54.2	18.1	7.28	15.3	54.6	28.5	1.92	2.3	4.9	7.05	35.1	2.98	32.7	29.2	2.44	91.9	18.8	13.9	39.8	5.08	13.8	16.9	3.45	0.817	0.204	1.021	1.24	1.2	34.7	17.3	8.45	39.6	15	75.3	17.8	11.1	4.88	31.9	5.59	7.68	3.15	96.9	0.033	68	2.24	91.4	14.1	15.4	24.4
P25	59.8	10.4	8.86	19.3	59.6	28.3	2.11	6.24	5.58	6.48	38	1.05	43.1	17.9	7.66	95.5	29.4	21.7	26.7	12.9	19.7	13.7	2.22	1.438	0.162	1.6	5.07	2.59	20.6	27.8	9.15	42.4	25.6	56.5	48.6	21.4	27.7	48.7	1.32	9.9	3.15	96.8	0.033	70.5	0	93.5	51.9	80.5	41.9
P26	60.3	9.19	9.21	21.4	52.5	40.3	1.3	2.99	3.36	4.11	53.4	5.04	26.6	14.9	8.98	92.1	15.1	13.3	38.9	15.5	10.9	7.78	2.6	1.401	0.334	1.735	6.91	2.07	38.3	34.4	5.24	22.1	15.3	67.9	12.7	37	17.6	29.9	2.79	8.88	2.19	97.8	0.022	32.5	14.8	97.8	5.33	3.86	17.6
P27	74.3	11.7	7.96	10.1	42.8	39.8	1.08	12.82	4.82	6.79	39.2	1.77	32	27	3.16	95.5	20.4	14.1	31.4	10.6	11.4	17.5	6.71	0.651	0.383	1.035	1.99	1.17	44.8	7.28	9.49	38.4	9.23	81.3	7.93	40.2	4.12	15.5	10.1	14.8	5.36	94.6	0.057	32.3	7.59	95.2	33.2	22.9	17.1
P28	60.5	21.5	5.17	11.6	62	32.5	1.91	1.71	5.8	3.72	56.9	1.18	21.7	20.3	1.8	96.8	15.8	4.24	43.1	13.7	5.93	11.6	5.14	0.511	0.443	0.954	1.25	0.55	40.2	20.6	2.14	37.1	5.97	64.1	7.8	19.4	15.3	8.83	1.53	18.1	3.76	96.2	0.039	32.6	29.3	97.7	35.8	12.3	45.2
P29	76.9	9.06	4.5	7.06	56.2	36.7	1.53	3.75	3.96	3.23	32.1	1.35	45.8	20.7	6.68	98.8	20	15.4	38.3	4.47	24.1	14.6	1.79	1.651	0.123	1.773	3.86	2.82	22.8	22.8	5.58	48.8	22.2	66.5	36.9	50.6	15.6	62	0.52	5.24	8.5	91.5	0.093	26.2	14.2	84.9	56.9	54	20.4
P30	72.1	10.5	5.22	7.59	65	25.3	2.57	5.54	6.05	2.67	56	1.29	29.2	13.5	3.66	98.1	17	18.6	28.3	8.19	12.9	9.94	0.94	1.298	0.095	1.392	2.15	1.51	27.5	15.1	6.53	50.9	19.8	85.6	16.8	28	6.47	59	2.89	11	4.32	95.7	0.045	54.8	4.52	75	79.2	80.4	26.2
P31	71.4	9.06	6.53	11.8	63.4	28.5	2.22	6.1	4.66	1.97	22.5	1.82	35.9	39.8	2.73	95	30	9.69	45.1	9.02	17.2	22.9	4.56	0.751	0.199	0.95	1.26	1.47	4.4	15.5	9.25	70.9	14.8	72.9	35.8	42.1	15.3	29.8	7.38	31.6	2.5	97.5	0.026	68.7	1.96	81.1	22.2	31.6	14.6
P32	60.6	14	4.75	19.8	51.4	39.8	1.29	1.31	3.19	6.38	36.7	1.69	39.8	21.8	14.45	97.5	18.6	20.3	30.5	7.95	23.5	20.6	3.78	1.141	0.183	1.324	10.3	4.15	36.2	15.3	7.89	40.6	16.3	80.8	31.1	40	9.31	35.7	5.12	20.2	4.16	95.8	0.043	79.8	2.2	89.9	29.5	19.3	20.8
P33	70.8	7.36	8.67	11.7	52.8	34.5	1.53	2.2	5.07	9.79	27.1	3.6	28.2	41.1	4.98	89.6	18.1	11.9	42.6	6.3	20.5	15.8	1.95	1.297	0.123	1.421	3.02	1.96	13	67.8	4.6	14.6	16.7	39.8	62.1	70.4	38.6	28.4	3.47	4.29	2.59	97.4	0.027	70.4	2.38	87.8	31.6	78.6	25.3
P34	72.2	17.2	3.12	6.89	67.2	22.3	3.01	1.42	5.84	7.56	33.3	0.68	44.4	21.6	4.82	99.6	27.5	14.5	41.8	13.5	17.8	18.6	4.73	0.957	0.254	1.211	2.4	2.42	44	9.49	9.19	37.4	23.4	88.2	21.2	37.8	5.71	39.4	2.94	9.64	11.4	88.6	0.13	65.3	6.59	91.2	96	89.8	8.82
P35	74.7	12.9	4.58	6.62	51	39.3	1.3	1.69	3.29	8.11	34.2	1.1	37.1	27.6	10.24	96.5	24.9	11.9	33	14.2	26.5	10.2	4.39	2.598	0.43	3.028	6.9	3.34	22.1	34.9	6.07	37	45.5	48.1	14.1	48.9	34.4	19.1	3.27	5.44	8.78	91.2	0.096	58.2	5.67	95.3	42.5	23.1	19.7
P36	81.8	10.6	3.81	4.6	50.5	43.9	1.15	0.98	4.35	4.62	52.2	2.59	31.4	13.8	11.25	95	19.4	16.5	31.5	11.2	18.3	10.7	1.75	1.71	0.164	1.874	7.4	3.85	36.9	42.5	5.41	15.2	12.3	69.1	39.8	36.5	16.3	37.6	1.72	10	5.6	94.4	0.059	27.2	15.6	87.8	68.3	83.3	40.3
P37	60.9	7.89	6.95	10.2	61.5	31.2	1.97	2.09	6.26	4.4	31.6	3.54	46	18.9	4.63	99.4	19.4	21.6	23.3	7.77	13.6	12	1.65	1.133	0.138	1.271	2.19	2.44	15.5	62.8	2.33	19.4	18.6	86.1	10.4	25.2	3.9	33	4.21	26.3	11.2	88.8	0.13	50.6	6.25	77	88.3	95.5	12.5
P38	64	7.65	1.31	9.93	67.1	26.6	2.52	1.54	6.43	2.36	33.4	1.45	35.9	29.3	3.56	99.6	20.3	7.71	43.7	7.51	11.5	24.7	2.21	0.466	0.089	0.555	2.16	1.4	24.9	52.3	4.23	18.6	16.3	62.6	27.6	44.3	25.2	21.2	6.45	1.6	8.25	91.8	0.09	37.4	7.42	91	72	74.7	29.5
P39	70	14.2	5.33	6.14	56.1	37.4	1.5	2.2	5.01	3.25	51.9	1.99	24.7	21.5	1.33	99.8	13.8	11.7	38.7	10.2	15.4	14.4	4.94	1.069	0.343	1.413	1.08	0.25	32.8	11	6.6	49.6	11.8	86.9	10.4	30.7	2.72	33.3	3.44	24.4	8.1	91.9	0.088	34.6	5.14	95.9	33.4	48	41.6
P40	67.7	11.3	5.67	10.2	57.2	35.2	1.62	1.39	2.75	6.45	33.4	0.57	42.8	23.3	5.44	93.1	25.4	12.1	44.3	14.2	19.7	18.9	2.35	1.042	0.124	1.167	3.24	2.2	6.94	34.9	6.09	52	38.9	45.4	47.9	26.4	29.1	29	3.57	10.5	10.9	89.1	0.12	25.5	6.66	93.2	27.5	33.2	21.9
P41	65.7	15.5	10.3	11.2	48.7	40.1	1.21	7.59	4.41	7.11	41.3	8.77	16.7	33.2	7.77	96.8	20.3	11.4	36.9	5.91	16.8	15.7	4.37	1.07	0.278	1.348	4.88	2.89	32.4	11.4	5.1	51.1	19.2	68.7	12.6	45.2	14.7	46.3	2.77	14.6	6.43	93.6	0.069	70.5	1.93	82	26.2	22.9	12.2
P42	70.2	11.8	1.64	7.62	59.3	26.1	2.27	4.88	5.91	7.64	40.5	1.68	29.5	28.3	2.31	99	24.5	15.7	30.8	6.4	9.2	18.8	5.7	0.489	0.303	0.793	1.13	1.18	52	10.3	13.2	24.6	21.3	78.9	7.98	30.7	4.96	25.2	4.57	1.24	13.2	86.8	0.15	56.6	4.89	95.9	53.9	31.3	16.8
P43	66.4	17.6	2.94	4.33	65.1	25.4	2.56	5.43	3.8	5.02	46.4	2.15	35.3	16.1	0.78	94.4	18	15.8	30.2	11.2	9.93	15.9	5.34	0.625	0.336	0.96	0.63	0.15	53.4	21	3.17	22.4	11.2	84.6	7.35	39	6.79	33.1	3.29	5.77	4.89	95.1	0.051	48.1	13	95.7	59.7	34.3	22.3
P44	64.4	19.4	3.85	12.9	63.5	30	2.12	2.04	4.99	6.18	49.1	0.96	28.2	21.7	2.35	97.5	22.6	9.15	37.6	7.95	12.1	13.6	4.16	0.89	0.306	1.196	1.14	1.21	52.7	22.6	6.89	17.8	14.8	71.3	19.3	42.8	18.8	11.2	2.23	5.07	2.55	97.4	0.026	31.3	27	97.7	46.3	22.9	37.2
P45	55.6	14.5	2.04	6.15	64.3	25.4	2.53	0.79	7.54	3.88	40.1	1.36	41.3	17.2	2.62	99.2	23.4	13	34.2	10.8	12.1	19.2	1.38	0.63	0.072	0.702	1.28	1.34	44.2	31	6.56	18.3	8.4	86.4	14.1	38.6	6.97	24.1	3.74	2.24	7.03	93	0.076	60.8	8.29	91.9	69.2	67	22.8
P46	73.2	10.2	5.18	8.65	50.2	35.9	1.4	1.7	4.07	11.9	48.7	0.54	28.2	22.5	3	98.1	17.1	17.4	32.6	12.5	12.9	11.9	4.94	1.084	0.415	1.499	1.57	1.43	53.1	12	9.2	25.7	9.47	72.2	10.4	44.8	9.55	33.3	2.01	2.42	6.18	93.8	0.066	57.8	4.06	94.7	26.4	16.2	12.4
P47	69.4	21.5	10.8	3.67	54.2	36.3	1.49	3.3	3.81	6.03	29.2	1.16	37	32.6	3.26	93	19.8	16.1	37.6	8.72	19.2	11.2	0.99	1.714	0.088	1.803	1.2	2.06	10.9	27.2	4.73	57.2	11.1	53.3	43.8	33.2	32.4	36.7	2	5.53	7.62	92.4	0.082	58.1	6.85	93.1	28.1	33.6	15
P48	78.6	17.1	5.01	1.71	46.2	50.9	0.91	1.01	2.2	1.52	58.1	0.81	30	11	7.02	99.3	22.1	20.3	25.2	15.2	16.6	10.2	2.14	1.627	0.21	1.837	4.24	2.78	73.9	8.1	5.72	12.3	7.88	92.4	6	28.3	2.38	48.3	2.76	7.52	24.8	75.2	0.33	64.8	4.92	92.7	40.8	25.9	31.1
P49	80.2	11.4	2.94	5.68	67.8	21.6	3.14	3.05	6.05	4.5	40.5	1.57	39.2	18.7	3.21	99.4	19.1	12.2	42.7	5.47	11.7	17.4	0.88	0.672	0.051	0.723	1.44	1.77	37.7	17.4	9.82	35.1	9.87	82.3	13.3	46.8	8.42	63.5	0.61	3.22	11.3	88.7	0.13	38.3	9.83	88.1	50.4	54.6	23.8
P50	67.9	12.8	5.04	3.55	64.9	26.8	2.42	2.66	6.07	3.7	49.7	5.7	19.2	25.4	5.92	99	12.1	12	40.8	5.36	12.7	14.5	1.25	0.876	0.086	0.962	4.12	1.8	36.5	10.1	5.67	47.7	12.9	91.3	25.7	22.7	3.13	36.2	3.96	20.5	18.2	81.8	0.22	55.2	9.38	90.8	67.6	81.4	28.5
P51	55.9	17.5	2.45	16.2	68.8	24.2	2.84	2.65	6.55	7.12	35.1	0.75	41.4	22.8	2.69	98.1	18.4	8.7	42.4	3.89	10.2	19.8	0.9	0.515	0.045	0.561	1.76	0.93	24.6	28.8	6.84	39.7	14.3	62.6	14.9	37.2	7.94	35.6	10.1	2.56	4.13	95.9	0.043	66.6	5.67	94.9	38.4	60.8	12.5
P52	67.6	10.2	6.86	8.82	63.5	31.9	1.99	1.42	3.95	3.3	49.2	0.69	28.5	21.6	2.41	95.6	18	14.3	34.4	15	18.2	10.6	3.84	1.717	0.362	2.079	1.44	0.97	34.9	3.93	9.41	51.8	28.3	83.9	10.2	51.2	8.75	37.2	2.89	26.3	5.9	94.1	0.063	56	4.36	98.4	39.5	18.8	6.67
P53	58.3	11.2	0.88	9.37	73.6	19.6	3.76	1.35	8.52	1.8	43.2	2.53	30	24.3	4.03	93.8	14.7	18.2	29.4	2.82	12.8	10.6	0.68	1.208	0.064	1.272	2.44	1.59	46.4	23.9	7.58	22	14.3	86.4	19.5	29.3	6.98	36.3	4.41	2.03	6.34	93.7	0.068	19.5	33.7	87.9	23.9	39.6	20.5
P54	73.3	13.2	2.16	4.98	61.8	32.8	1.88	2.8	4.27	2.54	25.9	0.4	46.3	27.5	1.25	95.6	17.6	20.1	30.1	10.2	27.6	10.2	4.69	2.706	0.46	3.166	0.91	0.34	36.5	4.6	12.1	46.8	8.05	87.6	12	12.9	6.08	52.7	2.17	7.51	7.37	92.6	0.08	60.7	3.88	94.1	36.5	11	20.8
P55	68.5	13.5	4.75	11.6	60.1	31.1	1.93	4.12	4.31	6.66	52.1	0.39	29.6	17.9	3.4	98.3	16.1	14.9	34.3	11.4	9.54	12.3	3.98	0.776	0.324	1.099	2.25	1.15	29.7	12.5	7.45	50.3	14.9	64.4	13.4	55.6	28.3	22.6	3.7	7.62	5.25	94.8	0.055	55.5	4.55	94.4	31	10.4	2.76
P56	47.4	32.1	1.55	14.1	68.3	24	2.85	2.62	6.42	4.97	24.2	0.67	39.8	35.3	3.75	98.2	28.2	14.5	38.2	8.63	21.1	18.3	8.2	1.153	0.448	1.601	1.87	1.88	41.6	6.63	12.1	39.7	23	78.8	17.6	24.9	5.56	36.5	3.22	8.7	3.14	96.9	0.032	58.3	7.71	95.3	9.25	5.31	9.16
P57	69.6	19.3	4.14	5.26	58.2	34.5	1.69	1.97	4.88	2.96	55.2	1.42	29.7	13.7	2.17	99.6	18.8	13.7	28.3	13.6	9.9	11.2	3.4	0.884	0.304	1.188	1.2	0.97	38.2	10.8	8.19	42.8	8.15	92.8	6.96	13.4	3.36	30.9	2.03	10.7	5.24	94.8	0.055	46	2.25	94.4	11.3	6.16	11.9
P58	77.1	16.8	12.8	5.77	65.9	25.6	2.57	2.2	3.61	7.6	28.5	4.37	44.1	23	6.62	88.3	16.8	16.9	32.7	7.07	28.2	16.9	1.03	1.669	0.061	1.73	4.95	1.67	8.69	36.7	6.13	48.5	23.5	62.3	36.3	48.1	23.8	51.7	2.07	11.3	10.7	89.3	0.12	40.9	11.4	92.5	63	56.5	25.5
P59	69.3	15.5	5.54	11	61.3	27.9	2.2	1.16	4.6	7.65	60.4	1.5	21.2	16.9	0.99	90.9	14.8	11.1	29.2	19.6	8.38	9.78	4.49	0.857	0.459	1.316	0.62	0.37	54.6	23.8	3.93	17.6	7.64	59.1	5.57	27.7	16.9	4.87	3.1	1.53	4.15	95.8	0.043	30.4	8.45	83.4	27.7	13.4	11.2
P60	69.1	18.1	4.66	9.21	48.2	46.3	1.04	3.6	3.49	5.39	26.4	1.09	35.8	36.7	5.67	97.7	22.5	22.3	25.1	9.36	39.3	9.65	2.04	4.073	0.211	4.284	3.63	2.04	22.7	11.8	9.03	56.4	29.7	55.5	32.5	30.8	29.8	33.3	2.13	2.57	2.75	97.3	0.028	58.9	2.38	92.1	19.9	14.7	76.3
P61	60.9	14	1.51	11.6	66.2	21.2	3.12	7.54	3.39	5.13	49	1.51	25.8	23.7	1.37	98.2	17.3	22	21.7	8.62	16.7	7.05	2.93	2.369	0.416	2.784	0.79	0.58	43	22.2	4.31	30.5	11.5	82.1	13.7	20.6	4.23	50.8	2	2.09	2.51	97.5	0.026	15.4	15.1	98	27.2	11.3	20
P62	47.6	18.9	5.83	26.4	49.4	40.2	1.23	6.2	4.84	5.27	29.3	0.51	33.1	37.1	1.7	97.3	19.4	19.7	28.3	6.86	24.5	12.9	5.22	1.899	0.405	2.304	1.14	0.56	40.4	18.5	7.32	33.8	19.2	82.2	17.8	38.3	8.14	31.8	7.4	12.9	0.72	99.3	0.007	7.56	2.07	98.9	12.8	10.8	33.1
P63	66	16	12.3	8.86	49.6	40.7	1.22	4.29	4.51	4.9	46.8	1.88	23.9	27.5	5.41	95.1	19	7.46	43.1	3.75	12.4	18.7	3.62	0.663	0.194	0.857	3.05	2.36	34.2	11	4.76	50	14.6	79.9	13.5	28	9.84	21.7	7.59	24.7	6.26	93.7	0.067	75.2	3.03	87.8	26.5	17.4	13.2
P64	73.2	14.8	3.24	4.86	72	22.5	3.2	1.99	5.75	2.97	50.7	1.08	27.3	20.9	3.63	96.4	16.2	10.1	34	6.35	11.3	17.1	2.23	0.661	0.13	0.791	2.26	1.37	43	29.6	7.86	19.5	11.1	76.4	19.3	22.2	10.4	32.7	4.6	0.84	3.96	96	0.041	75.5	1.84	89.9	25.2	53.9	11.8
P65	69.7	16.1	2.2	1.75	59.4	34.5	1.72	1.8	5.23	3.04	45.6	2.89	22	29.6	3.45	98	19.7	15.9	36.1	5.67	13.6	14.8	1.12	0.919	0.076	0.995	1.42	2.03	55.7	17.6	10.1	16.6	8.63	79.6	22.9	36.4	7.94	50	3.02	0.37	32.1	67.9	0.47	66	4.84	95.4	40.2	52.2	13.7
P66	69	18.7	14.8	7.25	33	56.9	0.58	0.7	2.99	12.9	48.9	0.19	28.8	22.1	5.12	98.2	17.9	11.2	27.6	14.4	8.88	15	8.13	0.592	0.542	1.134	3.41	1.71	35.9	18.2	3.88	42	21.4	53.4	17.9	31.4	19.1	16.1	1.51	16.5	7.39	92.6	0.08	47.8	9.56	97.1	61.1	54	17.6
P67	79.8	8.68	14.4	5.25	41.9	45.7	0.92	1.8	2.85	16.2	27.3	3.21	32.3	37.2	3.67	92.1	25.6	13.8	36.9	9.32	14.7	15.5	2.77	0.948	0.179	1.127	1.97	1.7	22.9	29.1	7.87	40.2	16.1	56.4	22.4	30.7	24.1	24.1	3.2	3.47	4.95	95.1	0.052	58.4	4.69	90.2	42.9	22.7	6.22
P68	61.9	21.9	6.7	4.69	48.4	26.8	1.81	1.2	4.11	13.6	40.6	1.23	36.1	22.1	3.01	98.5	19.5	11.1	40.9	12.7	9.93	18.9	2.36	0.525	0.125	0.65	1.62	1.39	11.8	33.8	6.98	47.4	20.1	79.8	16.8	31.4	12.5	21.1	5.01	16.1	8.89	91.1	0.098	67.5	0	84	84.3	81.6	9.09
P69	42.5	10.7	3.52	14.9	65.5	27.1	2.42	2.04	4.61	4.92	40.4	2.28	27.5	29.8	7.51	99.3	19.3	11.8	41.3	3.35	8.69	19.7	0.99	0.441	0.05	0.491	4.29	3.22	21.2	12.4	9.68	56.8	20.8	82.4	20.8	40.9	6.12	23.9	18.2	21.1	2.26	97.7	0.023	67.9	4.2	72.8	63.9	65.7	18.3
P70	63.6	18.4	8.3	4.49	35.3	49.5	0.71	11.12	4.33	3.62	38.3	2.19	31.4	28.1	3.31	97.2	23.8	8.14	39.4	8.79	10.5	17.1	5.93	0.614	0.347	0.961	1.82	1.49	27.5	20.4	4.78	47.3	13.8	74.5	11	54.7	13.8	21.2	7.8	11.2	8.15	91.8	0.089	55.3	3.34	93.5	18.9	24.2	17.3
P71	67.9	12.1	4.99	10.4	64.1	27.4	2.34	1.66	5.7	6.07	59.8	1.28	18.7	20.3	10	95.9	13	11.2	32.4	7.72	8.92	12.7	0.75	0.702	0.059	0.761	7.68	2.32	39.8	10.4	5.69	44.1	15.2	86.5	15.3	27.4	6.46	48.9	3.24	8.92	6.42	93.6	0.069	56.5	7.84	83.1	24.7	18	17.9
P72	67.2	9.33	3.55	13.5	64.3	26.4	2.44	2.52	5.96	5.01	46.1	2.28	31.1	20.6	3.92	99	16.4	14.3	35.6	7.32	15.3	14.6	1.1	1.048	0.075	1.123	2.48	1.44	36.1	17.2	15	31.6	11.7	85.8	28.4	38.6	9.51	49.1	1.39	2.83	4.76	95.2	0.05	62.9	5.54	94.6	49.1	32.7	22.7
P73	68.3	16.1	4.56	5.79	60.7	31.4	1.93	1.53	6.94	5.52	50.9	0.76	34.8	13.5	2.66	98.9	20.9	15	34.4	3.83	10.2	10.5	2.06	0.971	0.196	1.168	1	1.66	54.3	8.06	4.94	32.7	7.53	93.6	5.83	13.2	1.71	51.3	1.48	7.47	5.77	94.2	0.061	49	4.37	93	44.6	16.4	11.7
P74	79.8	10.9	10.5	6.83	42.4	51.1	0.83	2.35	3.27	3.54	19.9	0.62	46.2	33.3	2.27	98.8	35.5	12.3	36.4	18.9	21.8	20.2	16.9	1.079	0.837	1.916	1.41	0.86	17.4	38.6	7.44	36.6	45.3	71.9	15	38.5	19.3	12.5	11.8	19.2	3.7	96.3	0.038	60.2	2.83	96.7	26.8	13.5	44.1
P75	63.3	8.42	7.83	21.7	54.9	41	1.34	1.24	5.5	2.25	44.5	2.58	27.4	25.5	4.52	99.6	17.7	18.6	31.3	7.74	13.5	14.6	0.53	0.925	0.036	0.961	2.38	2.14	19.6	13.9	7.14	59.4	29.7	77	24	34.7	14.9	50.8	4.48	21.1	5.16	94.8	0.054	46.8	5.82	75.8	14	16.8	30.7
P76	66	9.89	4.11	16.4	53.8	35.3	1.52	3.12	5.8	5.4	29.8	1.3	36.5	32.4	16.64	94	23.1	15.3	32.5	6.76	20	17.9	0.92	1.117	0.051	1.169	12	4.64	35.3	45.2	4.8	14.7	23.4	63.2	32.7	55.1	19.3	67.6	1.85	0.87	6.62	93.4	0.071	15.1	2.95	33.5	15	7.26	13
P77	58.2	16.5	3.48	11.9	51.2	42	1.22	1.03	4.15	4.98	46.6	0.35	32.6	20.4	4.25	99.6	26.9	13.7	39.8	12	12.1	15.3	5.54	0.791	0.362	1.153	2.37	1.88	53.7	7.65	7.9	30.8	19.5	80.1	14.5	33.4	4.7	20.1	6.9	12.9	3.5	96.5	0.036	60.5	0.53	93.7	65.4	24.6	22.3
P78	69.5	17.5	7.82	7.52	52.6	30.7	1.71	6.2	2.31	11.4	21.4	0.51	40	38.1	2.85	97.7	23.5	11	40.8	11.2	16.2	18.5	7.15	0.876	0.386	1.262	1.9	0.95	18.6	14.1	12.3	55	25.6	61	38	46.5	24.8	22.7	5.48	1.92	5.71	94.3	0.061	64.2	3.97	92.1	17.9	15.4	2.84
P79	60.7	13.8	4.16	15.8	58.4	30.6	1.91	2.74	4.79	5.56	43.8	3.67	27.3	25.2	3.59	97.4	13	14	37	5.36	10.2	13.7	2.62	0.745	0.191	0.936	2.43	1.16	22	39.1	5.91	33.1	11.7	69.5	26	43.6	23	29.4	3.18	13	1.75	98.3	0.018	16.6	9.53	77.2	12.5	14.7	7.17
P80	57	14.6	4.94	10.5	61	29.1	2.1	4.05	7.19	3.98	35.7	2.83	34.6	26.9	3.03	99.1	22	13.6	37.3	8.27	10.5	15.3	6.26	0.686	0.409	1.095	1.21	1.82	19.8	69.6	2.62	8.05	17	85.6	17.9	32.1	7.13	25.5	2.8	24.3	5.89	94.1	0.063	71.9	3.79	88	25.3	21.5	19.9
P81	65.7	9.59	7.05	16.7	27.6	33.2	0.83	23.2	3.11	20.2	30.3	3.7	34	32	10.85	96.4	30.4	14.4	42.9	2.69	13.1	27.4	1.09	0.478	0.04	0.518	6.55	4.3	15	17.3	10.1	57.6	22.1	60.6	37.7	53.6	26	40.9	10.7	1.77	2.95	97	0.03	34.1	28.1	79.7	26.9	23.4	1.42
P82	70.5	10.5	2.44	3.6	56.9	36.9	1.54	0.85	4.07	3.27	45.6	6.83	12.7	34.9	5.44	99.2	14.6	14.5	34.1	4.65	14.2	12.7	1.05	1.118	0.083	1.201	3.42	2.02	15.1	67.9	1.49	15.5	7.19	36.9	10.4	43.1	53.7	33.6	0.66	0.66	6.49	93.5	0.069	54.1	6.7	91.2	84.3	90.6	36.8
P83	69.8	13	4.53	12	51.2	38.3	1.34	2.68	5.28	8.17	31	0.89	43.6	24.5	2.94	97.2	25.2	13.2	39	7	17.8	16.1	3.4	1.106	0.211	1.317	1.93	1.01	21.5	58.2	2.66	17.7	18	58	33.5	52.4	28	24.1	3.72	3.34	5.86	94.1	0.062	54.6	6.13	99.2	75.7	24.3	20.2
P84	62.1	21.3	2.52	11.6	57.5	29.2	1.97	9.47	4.29	4.43	37.8	1.19	35	26	1.88	91.4	22.1	12.1	39.9	6.65	11.5	18.9	2.51	0.608	0.133	0.741	1.22	0.66	33.9	19.7	6.34	40	29.4	87.5	16.2	19.3	5.03	30.6	12.1	10.9	2.86	97.1	0.029	91.9	0.017	96.6	12.9	13.6	10.7
P85	58	22.8	1.85	12.4	62	33.2	1.87	1.12	2.89	4.4	55.6	0.46	32	11.9	1.88	98.5	22.6	6.92	51	11.1	4.98	14.6	4.15	0.341	0.284	0.625	0.82	1.06	63.5	17.7	4.78	13.9	8.15	84	15.7	33.3	9.06	24.8	4.32	4.44	7.12	92.9	0.077	61.9	1.19	97	14.8	10.5	11.5
P86	69.8	11	3.45	7.62	65.5	29.4	2.23	1.89	4.91	3.27	31.2	0.17	46.3	22.3	1.8	95.1	15.5	25	25.8	13	19.4	13.9	7.55	1.396	0.543	1.939	1.51	0.29	27	18.4	7.22	47.3	12.6	68.6	27	12.1	14.3	25.3	2.75	6.81	2.84	97.2	0.029	56.2	0.023	95.3	36.8	13.2	15.8
P87	73.9	19.3	6.89	3.03	62.8	30.9	2.03	2.02	5.62	5.59	24.8	0.25	57.9	17.1	3.35	99.5	28.3	19	24.6	18.5	19.4	16	12.1	1.213	0.756	1.969	1.91	1.44	10.5	16.6	9.17	63.7	20.2	79.9	8.34	32.9	13.3	22.5	2.36	23.8	7.76	92.2	0.084	29.5	11.8	81.9	61.9	17.4	38.2
P88	76.1	8.73	3.67	7.68	66.3	27.7	2.39	2.38	5.29	2.26	47.5	0.86	24.7	26.9	0.96	94.5	19.1	10.2	20.8	11.2	13.6	7.75	10.5	1.755	1.355	3.11	0.66	0.3	46.1	18.6	3.9	31.4	10.9	72.1	12.1	23.7	9.84	24.2	2.98	12.1	4.51	95.5	0.047	57.3	5.37	91.7	34.3	20	18.7
P89	80.4	6.55	9.44	7.95	56.5	37.8	1.49	2.48	4.6	2.75	20.3	4.93	47.5	27.4	5.12	95.7	21.4	17.2	33.9	4.7	33.6	16.9	0.71	1.988	0.042	2.03	3.52	1.6	18.8	40.4	10.9	29.9	27.1	62.2	33.7	47.3	20.4	66.4	2.56	3.85	4.49	95.5	0.047	65.4	9.29	80	66	76.2	27.3
P90	70.6	12.3	13.7	10.1	57.6	27.1	2.13	2.6	6.72	15.2	31	0.91	39.6	28.5	9.02	96.3	19.9	25.4	26.2	8.42	32.6	9.62	2.17	3.389	0.226	3.614	6.24	2.78	25.8	37.3	7.23	29.6	19.2	70.1	29.4	33.4	13.6	69.7	0.88	3.29	5.89	94.1	0.063	51.5	7.49	96.4	56.5	24.8	9.94
P91	64	14.6	2.21	7.84	72.5	18.9	3.84	1.31	7.2	3.94	53.9	2.71	28.1	15.4	3.82	98.7	14.6	14.1	34.9	5.09	11.6	15.4	0.49	0.753	0.032	0.785	2.19	1.63	39.2	16.9	5.34	38.5	16.7	81.8	17.7	20.4	5.03	66.8	3.16	4.28	2.62	97.4	0.027	55.5	3.42	73.8	42.2	37.1	25.5
H1	75.1	14.6	4.23	8.4	52.5	35.9	1.46	0	3.2	7.05	46.2	3.44	21.2	29.2	2.27	92.2	15.3	22.6	22.2	11.1	19.4	6.32	2.11	3.07	0.334	3.403	1.68	0.59	47.7	16.3	4.89	31	16.6	82.3	15.4	48.6	10.6	57.4	1.1	11.3	6.15	93.9	0.065	47.8	12.5	95.6	13.2	47.1	26.3
H2	68.6	6.37	1.05	23	55	36.6	1.5	0	5.54	5.42	49.8	1.58	25.1	23.5	9.07	93.3	12.9	32.3	18	10	18.3	7.78	1.05	2.352	0.135	2.487	7.59	1.48	31.8	32.4	6.15	29.6	16.4	57.9	29.2	39.4	29.5	58.5	0.43	3.5	2.4	97.6	0.025	62.2	3.06	98	15.1	37.5	21.7
H3	74.1	6.8	2.78	2.46	65	29.5	2.2	2.37	4.61	2.55	34.7	1.56	20.8	42.9	12.8	98.3	12.4	18.5	31	15.4	18	22.4	4.01	0.804	0.179	0.983	10.5	2.3	22.1	24	2.18	51.7	20.8	66.8	18.5	9.44	24.9	28.2	18.2	5.56	9.54	90.5	0.11	59.9	3.87	85.6	49.8	11.3	25.7
H4	82.7	4.42	1.22	3.39	49.3	43.1	1.14	3.03	4.43	3.71	30.5	1.15	37	31.4	29.25	96.7	20.4	20.9	26.4	10.1	15	16.5	3.68	0.909	0.223	1.132	21.9	7.35	47.7	21.1	5.55	25.6	6.54	77.5	14.4	25.1	15.8	35.3	3.77	2.77	2.77	97.2	0.028	62.7	2.32	93.5	43.8	8.56	13.1
H5	74.9	5.26	12.8	13.5	52.8	37.5	1.41	1.68	4.35	9.55	47.1	3.52	26.5	22.9	7.91	92.6	16.9	18	37.1	4.1	20.1	12.8	1.75	1.57	0.137	1.707	6.47	1.44	37.2	32.6	4.53	25.7	22.2	65	34.4	56.9	24.7	44.6	3.28	7.56	6.24	93.8	0.067	56.7	2.04	72.4	34.8	21.5	9.09
H6	72.9	13.7	6.81	10.8	67.6	24.6	2.75	1.57	5.43	4.11	53	3.76	21.6	21.7	5.43	88.2	13.5	23.9	26.3	6.69	17.2	9.86	1.35	1.744	0.137	1.881	4.1	1.33	53.4	9.69	7.86	29	25.4	84.3	17.2	33.5	7.78	48.3	2.41	10.9	3.84	96.2	0.04	66.1	3.54	92	24.6	15.6	11
H7	68.1	12.7	4.22	7.69	67	24	2.79	0.93	4.27	7.21	35.7	3.74	20.5	40.1	20.04	85.8	17.4	17.2	27.7	11.8	12.3	12.8	3.14	0.961	0.245	1.206	16.1	3.94	49.4	19.8	2.9	27.9	12.8	79.1	17.6	40.8	14	16.8	4.91	3.52	5.59	94.4	0.059	62.9	2.87	94.1	31.1	24.4	13.5
H8	74.1	17.5	8.74	11.9	48.4	38.8	1.25	0.85	5.45	8.96	51.1	0.86	33.5	14.5	1.39	99.8	14.9	14.4	33.8	6.63	11.5	8.29	1.33	1.387	0.16	1.548	0.72	0.67	16.8	4.96	5.75	72.5	16.3	94.9	8.66	31	2.07	28.8	2.84	40.4	4.24	95.8	0.044	35.8	15.7	97	78.7	72.6	6.21
H9	51.2	29.8	3.28	13.8	57.8	36.2	1.6	1.62	3.32	1.5	35.4	8.55	13.9	42.1	1.27	88	15.7	33.3	17.5	10.3	19.2	5.01	2.55	3.83	0.51	4.34	1.14	0.13	34.6	11	2.6	51.8	11.4	73.2	1.48	62.1	12.8	52.5	1.37	1.82	10.1	90.2	0.11	60.2	8.67	77.2	19.6	11.3	3.33
H10	64.5	6.15	7.3	12.5	59.8	29.1	2.05	2.91	4.21	6.49	46.1	2.09	22.7	29.1	7.4	96.1	12.6	8.86	44.4	10.6	8.48	24.8	1.03	0.342	0.042	0.383	5.14	2.26	18.6	48.8	2.4	30.2	10.8	62.9	25.3	16.9	26.3	34.1	11	4.53	2.39	97.6	0.024	47.3	8.44	96.5	42.9	25.8	24.2
H11	67.7	6.23	3.86	2.97	58.6	31.8	1.84	1.8	2.96	5.07	43.2	1.09	31.6	24.1	15.72	97.1	15.7	15.3	25.3	14.5	10.3	11	3.03	0.936	0.275	1.212	11.5	4.22	57.2	21.2	3.81	17.8	4.94	81.2	12.6	18.9	11	27.6	1.61	1.25	6.35	93.6	0.068	50.9	2.72	82.8	21.7	23.3	13.6
H12	76.4	7.87	6.99	8.92	63.8	28.6	2.23	2.17	2.6	4.16	42.7	6.73	27.3	23.3	15.1	86	7.15	11.2	46	7	8.32	26.3	1.92	0.316	0.073	0.389	13.7	1.4	35.1	27.7	4.83	32.3	6.95	60.4	29	13	28.3	12.2	12.9	0.58	4.17	95.8	0.044	45.3	10.4	88.3	41.7	46.5	36.8
H13	63.1	26	5.03	6.84	55.9	38.5	1.45	1.89	2.75	2.07	72.7	0.21	21.1	6.04	1.49	98.8	14.4	15.3	19.6	20.3	6.38	6.66	1.02	0.958	0.153	1.111	0.99	0.5	60.4	22.2	2.11	15.3	10.9	82	11.8	72.1	10	77.7	0.65	1.08	3.57	96.4	0.037	63.6	7.28	88.6	77.1	6.31	10.6
H14	43.7	17.8	4.3	19.3	46.5	44.3	1.05	2.98	7.48	3.48	54.1	0.95	31	13.9	4.14	99.1	19.2	24.5	22.8	9.86	10.7	8.11	1.17	1.319	0.144	1.464	2.14	2	43.7	9.4	4.57	42.4	22.7	83.8	5.32	36.6	4.07	42.5	1.58	13.6	5.61	94.4	0.059	34.2	7.96	97.4	45.4	12.4	10.4
H15	62.6	14.8	1.72	14.9	60.6	31.7	1.91	3.86	4.22	3.62	23.1	2.68	31.3	42.9	4.28	96.6	16.5	16.7	33	8.93	27.4	9.8	1.97	2.796	0.201	2.997	3.29	0.99	22.2	38.6	3.8	35.4	18.3	64.8	28	17.3	15	43	1.51	0.92	7.01	93	0.075	42.7	11.2	94.9	24.5	30.2	9.72
H16	63.1	26	5.03	6.84	55.9	38.5	1.45	1.89	2.75	2.07	72.7	0.21	21.1	6.04	1.49	98.8	14.4	15.3	19.6	20.3	6.38	6.66	1.02	0.958	0.153	1.111	0.99	0.5	60.4	22.2	2.11	15.3	10.9	82	11.8	72.1	10	77.7	0.65	1.08	3.57	96.4	0.037	63.6	7.28	88.6	77.1	6.31	10.6
H17	77.3	4.47	9.73	9.42	49	37.1	1.32	7.96	4.37	6.54	43	1.63	36.2	19.2	4.35	97.2	17.1	17.4	36.1	8.81	19.5	14.4	1.2	1.354	0.083	1.438	2.91	1.44	38.4	23.7	4.18	33.7	25.2	72.3	34.6	42.9	10.8	50	1.62	1.77	10.3	89.7	0.11	58.4	5.34	83.2	36.7	21.4	16.3
H18	73.3	14.9	5.7	5.8	50.8	39.7	1.28	1.35	2.52	2.96	22.5	1.8	37.7	37.9	4.96	87.5	26.3	13.7	27.5	14.4	11.8	9.79	4.13	1.205	0.422	1.627	3.98	0.98	24.6	32.3	2.36	40.8	9.42	70.8	21.1	6.62	18.8	41.3	1.43	3.64	4.73	95.3	0.05	59.5	7.84	94.4	31.8	6.34	14.1
H19	67.4	8.6	6.27	5.83	56.5	36	1.57	1.57	3.86	4.11	57.4	1.74	21.6	19.3	11.67	98.8	13.3	13	37.7	8.06	6.68	18.7	1.73	0.357	0.093	0.45	7.68	3.99	50.7	31	2.04	16.3	8.93	71.9	14.9	18.5	19.6	31.2	10.2	2.28	3.6	96.4	0.037	63.5	4.86	94.1	26.9	9.5	30.3
H20	70.6	7.8	5.15	5.63	42.8	50.2	0.85	2.36	4.32	3.34	36	4.35	36.5	23.1	15.12	89.9	22.8	23.3	26.7	7.71	11.9	13.9	0.94	0.856	0.068	0.924	8.28	6.84	21	31.9	3.28	43.8	7.06	55.6	24.9	11	37.8	29.4	3.93	8.38	3.8	96.2	0.04	64.3	8.22	94.3	24.1	9.97	25.4
H21	74.3	5.57	3.95	9.1	51.2	38.6	1.33	2.5	3.93	10.3	48.2	6.79	23	22	5.23	85	17.9	14.9	21.4	19.6	8.66	8.23	1.31	1.052	0.159	1.211	3.53	1.7	30.1	31.3	3.36	35.2	13.8	52.9	12.1	26.4	25	32.3	3.47	2.15	2.57	97.4	0.026	28	9.25	92.7	47.4	45.3	19.4
H22	78.3	16.8	3.26	6.29	58.7	31	1.89	1.14	4.36	10.1	58.2	2.8	18.3	20.6	15.8	93.2	16.2	21.5	26.6	11.2	14.3	10.5	1.45	1.362	0.138	1.5	11.5	4.3	35.8	26.4	3.89	33.9	3.28	64.6	24.9	4.05	22.4	58.8	2.05	2.02	1.57	98.4	0.016	40.4	5.38	94.1	28.2	5.45	18.9
H23	85.1	7.59	4.38	3.83	60.6	35.1	1.73	1.74	5.18	2.67	57.5	1.96	21.2	19.3	16.34	98.6	19.1	11.6	36.7	8.25	12.8	11.7	2.3	1.094	0.197	1.291	11.1	5.24	35.4	20.4	3.63	40.6	17.4	64.8	17.5	42	27	41.9	5.73	6.52	4.57	95.4	0.048	47	14.1	93	21.8	10.4	19.7
H24	78.2	8.77	10.6	3.12	57.9	29.5	1.96	2.75	2.75	5.36	57.1	1.06	26.1	15.8	4.92	95.7	14.6	13.6	36	10.6	10.6	10.3	1.9	1.029	0.184	1.214	3.6	1.32	24.8	6.34	6.56	62.3	19.5	89.7	4.75	16.3	2.79	38	2.37	23.2	13.2	86.8	0.15	63.7	3.62	96.1	32.9	28.2	12.6
H25	65.4	16.8	1.89	5.21	59.6	31.5	1.89	3.04	2.7	1.97	55.7	1.24	29.8	13.3	5.49	98.2	20.9	12.8	40	17	6.29	10.7	3.66	0.588	0.342	0.93	2.8	2.69	32.1	16.1	11.2	40.6	13.8	82.3	13.1	55.9	9.59	34.7	1.98	13.6	5.12	94.9	0.054	60.2	13.5	95	27.7	12.6	23.7
H26	88.1	8.01	14.7	4.57	59.5	24.4	2.44	3.56	3.9	11	51	1.82	26.8	20.3	4.76	95.6	15.6	11.6	40	5.68	14	12.3	1.54	1.138	0.125	1.263	2.89	1.87	27.8	37.8	5.34	29.1	15.6	85.5	8.39	19.3	9.35	20.3	3.34	23.9	16.8	83.2	0.2	65.5	5.14	96	58.9	40.2	7.95
H27	59.5	14.3	6.4	8.52	63.8	29.5	2.16	1	3.57	5.88	58.8	1.12	23	17.1	2.61	93.1	18.1	19.7	28.8	10.2	13.9	8.94	1.14	1.555	0.128	1.682	1.11	1.5	42.7	23.7	5.12	28.4	21.9	70.5	23.8	8.65	16.9	43.6	1.6	5.25	5.66	94.3	0.06	33.5	20.1	84.8	70.7	79.1	18.1
H28	68.9	15.2	2.71	10.2	68.1	25.7	2.65	2.18	7.72	3.1	51.6	1.13	33.5	13.8	3.48	96.8	18.2	19	27.1	14.2	11.4	11.7	2.31	0.974	0.197	1.172	2.06	1.42	35.5	9.82	9.19	45.5	12.8	81.4	9.74	33.2	3.54	37.2	1.97	8.18	6.41	93.6	0.068	85.1	2.22	99	20	8.51	30.5
H29	64.6	7.76	5.88	22.1	54.5	36.2	1.51	2.37	5.28	5.96	25.9	4.49	36.4	33.2	1.82	94.1	20.8	18.5	33.9	9.54	30.2	14.5	1.81	2.083	0.125	2.208	1.11	0.71	32.1	14.5	8.26	45.2	33	84.7	16.9	55.7	3.19	54.4	5.48	10.3	4.54	95.4	0.048	52	5.58	89.9	23.6	15.3	29.5
H30	68.6	11.1	1.68	15.8	61.1	30	2.04	3.82	5.05	4.07	33.8	4.4	31.4	30.4	2.84	96.2	18.8	20	39.9	10.9	17.4	14.4	3.3	1.208	0.229	1.438	1.62	1.22	33.5	21.1	7.98	37.5	15.2	76.1	15.8	14.8	15.1	29.5	4.38	3.51	5.06	94.9	0.053	51.2	11.1	93.2	17.7	9.03	10.5
H31	86.4	8.08	6.41	1.24	50.8	44.2	1.15	2.68	2.52	1.52	43.7	1.6	19.4	35.3	13.63	85.1	13.9	23.8	13.7	15.8	21.3	2.32	1.28	9.18	0.55	9.73	1.53	12.1	64.1	7.77	1.41	26.7	7.43	57	4.14	15.5	15.7	46.4	0.19	2.1	12.8	87.2	0.15	26.3	15.6	82.7	17.3	24.6	28.9
H32	71.1	8.86	4.66	3.72	38.1	53.7	0.71	1.08	1.61	1.59	47	4.68	14.8	33.4	28.4	88.1	13.7	24.6	26.2	17.2	18.5	6.06	2.7	3.05	0.45	3.5	16	12.4	36.2	6.26	5.69	51.9	7.01	75.6	3.21	38.7	19.8	37.7	0.17	4.65	22.1	75.4	0.29	58.8	7.43	84.1	23.8	37.6	12.8
H33	58.7	13.8	1.06	9.93	70.9	23.1	3.07	2.63	4.78	2.05	40.4	3.41	31.3	24.9	1.77	90.9	17.9	18.9	28.6	17.5	11.6	13.2	6.76	0.879	0.512	1.391	1.47	0.3	44.6	13.6	6.35	35.4	17.7	76.7	14.9	9.54	5.28	27.3	2.96	6.79	5.68	94.3	0.06	33.7	18.6	94.6	19.7	11.9	5.52
H34	83.5	7.46	2.77	1.78	53.9	35.3	1.53	1.92	8.53	10.5	25.9	2.38	30	41.8	28.79	94.5	27.8	28.5	17.5	5.41	16.6	10.3	3.02	1.612	0.293	1.905	19	9.79	22.5	37.8	6.98	32.7	14.2	65.1	36.4	14.7	13.7	32.3	1.18	0.52	8.81	91.2	0.097	24	4.85	62.3	59.7	43.5	41
H35	57.7	10.3	5.85	12.4	50.3	34.6	1.45	1.54	5.44	10.2	48.4	1.11	22.5	28.1	3.61	98.8	18.5	20.7	27.3	4.14	27.5	10.6	1.97	2.594	0.186	2.78	1.82	1.79	18.1	44.2	2.1	35.7	10.2	60.9	25	10.4	17.6	44.3	4.5	4.76	1.67	98.3	0.017	52.4	6.25	77.1	83.9	75.1	8.47
H36	74.9	9.72	6.48	5.64	45.6	43.6	1.05	1.67	3.76	10.2	31.9	1.64	37.2	29.2	1.47	96.1	24.8	17.3	30.3	13.4	22.6	12	2.82	1.883	0.235	2.118	0.96	0.51	27.2	20.4	8.25	44.1	8.48	74.2	20.5	7.43	14.3	57	2.61	11.7	5.1	94.9	0.054	44	3.5	82.4	45.5	42.6	31.4
H37	54.3	7.6	3.14	19.1	50.7	33.5	1.51	0	5.4	5.25	48.6	3.38	25.7	22.4	2.11	97.3	24.9	4.68	46.1	4.6	4.34	21.9	6.72	0.198	0.307	0.505	1.2	0.91	25.8	18.6	4.15	51.4	8.25	84	6.21	21.3	6.98	4.61	14.5	18.2	3.38	96.6	0.035	26.5	10	82.1	19	11.8	9.07
H38	84.3	8.98	11	2.38	62.3	22.8	2.73	2.1	3.79	20	24.8	6.17	30.8	38.2	23.33	90.4	29.4	17	26.8	10.4	15.9	9.82	3.52	1.619	0.358	1.978	14.4	8.93	22.3	27.5	13.4	36.8	10.8	67.8	29.7	7.55	23.4	31.7	2.62	2.24	4.49	95.5	0.047	28.5	9.23	80.5	19.3	10.6	5.88
H39	68.3	8.59	3.02	6.22	55.8	35	1.59	4.1	4.42	2.92	32.4	3.48	35.3	28.8	5.83	91.2	15.4	18.2	36.7	11.1	14.9	17.5	1.82	0.851	0.104	0.955	4.34	1.49	16	25.5	15.8	42.8	24.1	58.3	27.4	4.97	17.1	34.7	12.8	2.99	1.83	98.2	0.019	33.7	14.9	94.1	21.9	6.76	46.4
H40	78.4	6.52	2.7	2.43	63.3	30.6	2.07	1.39	7.98	4.81	37.3	2.39	32.8	27.5	17.44	97.7	17.8	21.1	19.9	11	10.9	9.04	0.8	1.206	0.088	1.294	11.1	6.34	41.6	32.1	5.05	21.3	6.32	79.3	10.5	12	8.93	23.7	2.99	2.4	7.86	92.1	0.085	27.2	9.72	92.7	26.5	6.18	13
H41	83.3	5.35	5.33	4.81	71.8	21.2	3.39	1.65	4.01	5.36	45.8	1.47	20.7	32	21.2	87	15	15.6	40.8	7.24	5.56	21.2	0.86	0.262	0.041	0.303	17	4.2	47.7	34.2	2.1	16	6.06	72.7	12.6	34.1	16.8	10.2	14	1.4	2.32	97.7	0.024	78	0.91	91.5	13.6	7.09	44.6
H42	77.9	6.07	5.4	2.32	44.3	45.5	0.97	1.09	2.36	9.41	31.1	5.51	25.5	37.9	15.53	91.4	17.5	20.8	27.5	14.6	15.3	16.8	2.89	0.911	0.172	1.083	11.4	4.13	22.3	41.1	2.75	33.9	8.01	56.7	17.6	13.7	31.8	18.8	3.42	8.59	8.42	91.6	0.092	60.8	2.72	87.2	18.9	15.6	24.6
H43	59.8	15.2	6.71	18.3	53.2	38.7	1.37	2.76	6.11	3.49	47.3	1.18	40.3	11.2	3.84	99.5	18	10.2	41.7	9.69	9.19	16.8	2.79	0.547	0.166	0.713	1.89	1.95	37.4	9.53	5.65	47.4	11.4	93.7	10	40.5	1.53	57.2	1.52	17.9	7.95	92	0.086	74	0.033	99.4	67.2	13.2	9.3
H44	69.7	11.6	4.16	9.54	63.5	30.1	2.11	0	3.69	3.29	34.9	6.68	26.3	32.2	2.07	93.5	17.4	13.1	42.7	8.57	23.6	14.4	2.73	1.639	0.19	1.828	1.01	1.06	31.8	18.9	9.75	39.6	16.2	80.4	16	25.8	10.1	40.5	2.53	12.8	3.63	96.4	0.038	71.6	2.6	94.1	33.6	11.9	30.4
H45	59.4	22.7	3.97	11.6	46.8	46.5	1.01	2.48	2.52	3.8	28.8	0.62	42.6	28	2.37	97.8	22.4	11.4	42.6	9.37	25.1	18.7	2.21	1.342	0.118	1.46	1.39	0.98	23.1	30.1	8.82	38	26.7	64.4	32.6	20.9	28.3	37.3	2.01	7.96	6.17	93.8	0.066	42.2	13	98.1	22.3	14.2	10.6
H46	68	10.1	1.17	2.44	58	32	1.81	2.1	6.72	7.15	45.2	0.23	37.2	17.4	10.3	92.6	15.4	14	31.8	11.1	8.88	11.9	1.34	0.746	0.113	0.859	8.47	1.83	25.3	32.9	5.07	36.7	25.7	76.2	22.9	27.3	15.9	28.7	2.01	5.75	5.41	94.6	0.057	40.9	20.7	91.7	14.9	16.5	14.6
H47	73.1	10.2	3.84	12	44.6	47.5	0.94	2.21	3.84	7.31	41.7	2.27	28.4	27.7	3.17	95.3	17.4	23.3	22.6	23.7	27.9	8.73	3.21	3.196	0.368	3.564	1.9	1.27	24.5	47	4.67	23.8	19.5	56.7	31.5	20.4	31.2	39.7	0.73	8.31	3.16	96.8	0.033	49.9	6.71	94.5	59.8	62.4	23.2
H48	67	13.6	4.64	11.2	60.4	28.1	2.15	1.91	2.91	11	19.8	1.41	39.7	39.1	7.77	96.7	29.7	25.6	24.7	6.67	24.7	11.6	2.78	2.129	0.24	2.369	4.15	3.62	37	22.8	10.4	29.8	3.51	80.6	16.7	16.5	7.82	55.9	4.82	2.42	4.5	95.5	0.047	64.7	5.26	93.1	27.6	7.23	18.4
H49	70.6	11.6	3.61	14	67.4	26.9	2.51	1.78	5.89	4.62	33.4	0.97	45.7	19.9	6.57	98.3	22.2	17.7	36	8.73	28.1	14.2	1.85	1.979	0.13	2.109	3.99	2.58	39.5	44	5.77	10.8	28.7	82.8	6.51	13.7	7.25	58.4	2.91	0.79	2.59	97.4	0.027	36.9	7.65	96.5	75.2	9.23	20.8
H50	44.7	10.2	1.36	29.2	50.2	45.9	1.09	0.48	2.77	2.07	50.9	1.25	21.2	26.6	1.7	96.5	13.6	9.46	39.2	11	8.68	10.5	2.12	0.827	0.202	1.029	1.21	0.49	14.4	16.3	3.33	65.9	8.97	51.8	9.25	38.2	26.2	15.7	1.69	7.01	2.1	97.9	0.021	27.9	15.6	96.4	20.9	17.1	45.3
H51	74.4	5.81	2.43	10.6	65.2	28.6	2.28	3.02	6.81	2.8	43.5	2.34	29.6	24.6	1.69	95.9	18.7	17.1	34.3	7.72	13.2	19.6	2.5	0.673	0.128	0.801	1.36	0.33	47.6	29.8	5.97	16.6	14.1	72.3	19.2	27.2	15	32	1.6	0.28	16.2	83.8	0.19	61.1	0.12	97.8	25.1	27.1	42.8
H52	79.2	13.6	1.58	2.16	70.8	25.9	2.73	0.25	4.21	2.76	46.7	1.15	24	28.1	40.3	98.3	19.9	11.1	39	7.47	14.2	14.6	1.44	0.97	0.099	1.07	24	16.3	55.7	3.51	4.21	36.5	11.6	76.9	1.77	50	6.62	37.7	4.62	12.2	31.1	68.9	0.45	77.9	2.91	58.6	45.3	86.2	15.1
H53	60	11.6	5.77	22.8	53	33.6	1.58	4.11	4.19	10.7	25.6	3.48	34.3	36.6	4	91.3	19.2	30.2	22.3	9.43	33.4	10.4	1.85	3.212	0.178	3.389	2.86	1.14	34.5	34	4.72	26.7	31.5	77.6	10.4	17.2	12.8	68.8	1.13	1.84	1.52	98.5	0.015	59.4	8.33	99.1	34.3	18.3	7.22
H54	72.1	8.02	1.95	3.05	67.4	23	2.93	1.89	5.51	4.68	51.9	0.78	33.7	13.6	13.46	97.1	17.1	15	35	11	7.4	21.5	1.45	0.344	0.067	0.412	9.19	4.27	62.7	6.6	6.8	23.9	6.45	86.8	18.4	6.42	8.02	51.9	6.39	0.45	2.39	97.6	0.024	16.9	11	90.6	23.6	2.78	9.77
H55	71	4.9	5.3	6.22	53.5	32	1.67	2.47	3.38	8.84	38.3	3.76	25.9	32.1	11.12	96.4	8.9	13	34.2	10.7	15.2	18	2.63	0.844	0.146	0.991	9.52	1.6	18.7	41.2	3.8	36.3	12.8	57.3	33.9	12.3	31.9	18.1	9.51	0.85	7.46	92.5	0.081	51.5	2.38	80.4	49.1	23.8	13.3
H56	71.8	10.9	1.22	2.02	56.9	31.8	1.79	2.73	3.78	7.32	48.3	1.07	31.5	19.1	15.35	99	19.2	14.5	36.6	6.95	11.8	14.4	1.69	0.819	0.117	0.937	10.3	5.05	49.1	15.1	4.43	31.4	5.02	85.9	15.1	42.2	10.4	41.5	6.01	5.85	9.09	90.9	0.1	42.2	7.81	86.9	48.2	19.5	6.35
H57	65.7	9.12	5.9	16	47.2	46.8	1.01	1.55	4.4	4.38	49.8	2.32	30.3	17.5	15.79	96.7	21.7	11.9	34.2	9.95	9.2	12.9	1.31	0.713	0.102	0.815	9.15	6.64	26.4	28.2	3.56	41.8	17.5	71.1	20.4	37.5	13.9	30.9	3.56	13.9	2.4	97.6	0.025	32.8	13.5	92.1	41.6	46.4	26.1
H58	77.4	11.3	4	4.97	47.5	30.7	1.55	4.05	5.09	12.7	48.4	1.03	32.9	17.7	11.45	98.7	9.31	8.87	37.2	7.51	4.83	14.9	2.72	0.324	0.183	0.507	9.18	2.27	36.9	33.7	6.28	23	4.2	78.6	16.5	32.9	15.2	14.8	2.93	3.11	1.67	98.3	0.017	54.7	6.08	91.4	32.5	15	0.89
H59	68.9	13.8	16.4	11.7	39.3	46.5	0.85	4.31	3.15	9.95	22.2	1.34	49	27.5	4.66	94.7	22.3	25.5	28.9	3.92	34	13.7	1.05	2.482	0.077	2.558	3.42	1.24	15.7	19	10.6	54.7	13.1	69.7	33.6	50.6	20.6	47.3	3.78	19.3	12.3	87.7	0.14	37.6	11.4	95.2	68.3	48.4	3.11
H60	55.1	17.8	6.79	17.9	51.4	36.1	1.42	2	4.88	7.42	49.7	0.84	30.2	19.2	3.72	99.1	17.2	11.3	37.7	12.1	14.4	14.2	3.48	1.014	0.245	1.259	2.3	1.42	26.9	13.1	10.2	49.7	36.1	85.7	18.7	10.9	1.64	37.9	3.47	16.3	2.44	97.6	0.025	49.8	6.08	75.5	36.9	12.9	14.3
H61	66.4	12.6	8.86	23	41	45	0.91	3.93	3.34	6.17	40.5	2.84	34.4	22.2	16.84	94.6	18.8	14	40.6	8.75	16	13.9	2.27	1.151	0.163	1.314	11.2	5.64	27.9	28.8	2.03	41.2	10.4	75	13.5	11.4	14.8	38	4.36	14.1	2.96	97	0.031	61.5	2.23	93.1	45.8	2.97	20.1
H62	69.9	16.6	5.98	10.8	56.4	29.1	1.94	2.74	3.82	7.77	44.8	4.7	23.4	27.1	2.93	94.2	12.1	28.1	24	8.47	13.9	9.83	1.45	1.414	0.148	1.562	1.8	1.13	32.5	22.8	3.57	41.1	17.6	69.9	15.5	40.9	8.59	26.3	1.97	9.78	6.63	93.4	0.071	33.2	3.4	85.8	26.4	11.9	7.68
H63	84.7	4.91	1.72	5.07	55.5	36.3	1.53	3.28	4.98	5.09	42.3	1.8	28.9	27	2.9	95.4	18.5	17.6	25.9	10.8	12.4	14.7	1.07	0.844	0.073	0.916	1.92	0.98	19.4	45.9	6.12	28.6	15.3	56.6	31.5	10.1	22.5	35.4	5.29	3.69	5.25	94.8	0.055	37.7	2.16	92.6	54.7	20.9	25.4
H64	69	15.5	5.59	6.17	64.9	25.2	2.58	1.8	3.77	5.42	48.4	3.99	22.5	25.1	2.93	95.5	17.1	16.4	26.8	22.3	24.3	9.24	2.27	2.63	0.246	2.876	1.85	1.08	38.5	21.3	8.17	32	15.1	79.5	22.1	27.6	3.49	27.8	2.46	8.72	7.5	92.5	0.081	35.1	2.15	86.5	29.8	33.1	10.3
H65	76.5	10.1	6.59	10.9	63	31.7	1.99	2.58	4.08	3.37	39.5	1.71	34.5	24.3	1.47	90.5	25.1	12.9	43.4	5.19	6.33	15.8	0.58	0.401	0.037	0.437	0.64	0.83	31.5	16	4.82	47.7	23	75.5	6.45	64.6	18.5	38.3	13.3	1.46	5.74	94.3	0.061	33.8	2.62	96.7	43.7	33.3	4.36
H66	67.6	13	8.32	12.1	55.6	32.6	1.71	3.24	4.57	7.64	47.2	4.96	28.7	19.1	2.47	96.4	22.1	14.1	32.5	9.3	28.4	9.82	2.63	2.892	0.268	3.16	1.22	1.25	34.3	46.7	4.41	14.5	22.5	69	17.9	20.1	17.7	21.9	6.9	2.03	4.75	95.3	0.05	47.8	6.04	91.6	37.1	61	5.67
H67	60.5	15.1	2.08	11.9	58.4	24.9	2.35	4.56	6.3	8	46	3.84	30.2	19.9	3.22	97.3	18.7	18.9	25.3	7.84	23.5	8.79	1.29	2.673	0.147	2.82	2.04	1.18	30.7	40.4	5.17	23.7	9.64	74	12.6	7.5	16	74.8	0.76	1.89	4.98	95	0.052	43.3	6.77	84.2	19.7	8.12	4.85
H68	71.1	15.2	6.72	11	58.5	35.9	1.63	1.08	3.89	6.28	30.2	1.77	36.3	31.8	3.42	96.3	20	17.3	37.9	11.9	34.4	14.7	2.02	2.34	0.137	2.478	2.41	1.01	13.3	22.9	3.58	60.2	21.2	62.9	2.7	44.7	14.4	54.9	1.37	16.9	5.16	94.8	0.054	65.7	4.64	81.7	31.2	43.5	45.2
H69	84.7	4.91	1.72	5.07	55.5	36.3	1.53	3.28	4.98	5.09	42.3	1.8	28.9	27	2.9	95.4	18.5	17.6	25.9	10.8	12.4	14.7	1.07	0.844	0.073	0.916	1.92	0.98	19.4	45.9	6.12	28.6	15.3	56.6	31.5	10.1	22.5	35.4	5.29	3.69	5.25	94.8	0.055	37.7	2.16	92.6	54.7	20.9	25.4
H70	69.9	16.6	5.98	10.8	56.4	29.1	1.94	2.74	3.82	7.77	44.8	4.7	23.4	27.1	2.93	94.2	12.1	28.1	24	8.47	13.9	9.83	1.45	1.414	0.148	1.562	1.8	1.13	32.5	22.8	3.57	41.1	17.6	69.9	15.5	40.9	8.59	26.3	1.97	9.78	6.63	93.4	0.071	33.2	3.4	85.8	26.4	11.9	7.68
H71	65	21.5	5.62	7.09	54.5	39.1	1.39	2.36	5.52	3.16	35.4	2.85	35.8	25.9	3.9	98.5	28.9	17	31.4	9.8	33.8	14	1.93	2.414	0.138	2.552	1.61	2.29	11.7	42.4	3.62	42.3	30.5	65.4	29	7.01	27.3	37.7	5.53	19.1	7.39	92.6	0.08	49.2	10.9	95	70.1	75.1	18.4
H72	81	6.04	6.29	3.04	53.2	41.3	1.29	1.63	2.87	2.99	31	3.85	29.6	35.6	16.35	83.8	14.3	15.2	31	17.8	12.9	13.7	1.72	0.942	0.126	1.067	13.9	2.45	43.4	29.2	3.32	24.2	6.58	69.6	20	20.8	24.3	30.5	6.26	2.36	3.08	96.9	0.032	26.7	10.3	83.6	36.5	5.75	27.1
H73	55.8	7.49	1.95	7.4	57.4	30.1	1.91	2.07	3	7.18	34.6	1.32	31.3	32.7	15.34	94	8.57	18.3	23.2	11.1	14.8	17.2	5.77	0.86	0.335	1.196	14.1	1.24	26.2	14.2	3.47	56.1	11.2	70.5	16.7	18.6	14	17.2	8.41	5.44	1.93	98.1	0.02	44	14.8	85.5	31	9.14	12.4
H74	63.9	16.3	2.15	4.21	39.8	49	0.81	3.09	2.51	7.41	20	5.47	30.8	43.8	21.75	89.1	12.2	17.5	33.5	3.88	19.2	24.6	1.9	0.78	0.077	0.858	18.3	3.45	11.9	36.7	9.23	42.2	23.5	61.1	13	16.8	16.5	24.1	11.6	6.32	8.37	91.6	0.091	16.8	16.9	83.6	39.3	29.3	14.1
H75	58.7	10.8	7.14	8.19	53.7	27.8	1.93	1.28	4.77	10.7	46.5	0.7	32.8	20	32.86	97.2	16.8	16.4	35.6	9.89	27.7	21.9	1.07	1.265	0.049	1.314	27.6	5.26	52	10	8.57	29.4	7.99	91.6	12	10.7	4.12	48.3	8.77	4.77	4.17	95.8	0.044	46.3	13.3	95.4	88.6	37.8	21.3
H76	67.3	9.71	13.2	16.4	43.3	45	0.96	2.7	2.74	12.7	31.7	2.16	32.6	33.5	2.14	93.4	20.6	13.7	44.7	7.51	23.8	19.9	2.93	1.196	0.147	1.343	1.11	1.03	21.2	58.6	3.27	17	22.6	55	27.3	18.3	31.2	43.8	1.37	3.35	4.08	95.9	0.043	47	5.01	98.3	59.5	44.7	31.4
H77	61.7	22.7	6.19	5.86	60.2	30.8	1.95	2.05	4.89	9.22	38	2.21	43.4	16.4	5.19	97.3	30.1	16.2	37.2	10.9	21	22.2	1.04	0.946	0.047	0.993	2.56	2.63	24.3	36.8	10.1	28.8	20.9	82	19.8	17.2	9.12	52.6	8.35	2.97	5.32	94.7	0.056	42.4	15.1	90.5	82.5	92.8	18.7
H78	82.6	11.6	5.65	3.46	59.7	29.4	2.03	8.17	4.55	3.36	40.4	3.56	37	19	10.95	98	21.5	15.4	33.6	10.5	18.9	13.1	1.84	1.443	0.14	1.583	7.96	2.99	28.1	42.9	9.72	19.3	19.9	54	52	37.3	29.7	48.2	2.79	1.65	14.1	85.9	0.16	51.6	3.73	87.6	66.6	37	22.7
H79	65	21.5	5.62	7.09	54.5	39.1	1.39	2.36	5.52	3.16	35.4	2.85	35.8	25.9	3.9	98.5	28.9	17	31.4	9.8	33.8	14	1.93	2.414	0.138	2.552	1.61	2.29	11.7	42.4	3.62	42.3	30.5	65.4	29	7.01	27.3	37.7	5.53	19.1	7.39	92.6	0.08	49.2	10.9	95	70.1	75.1	18.4
H80	79.7	11.6	7.37	7.45	51.5	39	1.32	0	4.47	4.16	39.9	0.76	36	23.4	4.97	98.3	18.9	17.6	31.8	6.06	23.2	8.23	2.08	2.819	0.253	3.072	2.68	2.29	17.3	12.4	4.91	65.4	14.8	82.1	29.2	40.9	6.66	32.2	3.42	28.5	5.87	94.1	0.062	69.9	15.6	95	20.9	63.4	25.5
H81	75.5	8.09	3.74	9.52	63.6	30.3	2.1	0.72	3.59	4.97	59.8	1.02	20.1	19	2.44	96.6	11.7	11.1	42.4	7.51	8.52	15.2	1.24	0.561	0.082	0.642	1.81	0.63	31.5	22.1	3.85	42.6	8.95	73.8	20.4	43.5	16	17.3	5.15	15.4	6	94	0.064	30	8.5	93.8	27.2	26.4	46.2
H82	74.2	9.55	13.3	8.23	44	35.7	1.23	4.47	3.95	23.5	48.4	1.86	17.7	32	4.99	90.3	19.9	17.3	31.3	8.17	17.7	11	1.33	1.609	0.121	1.73	3.7	1.29	17.2	60.7	2.17	19.9	39	42.5	55.9	17.7	18.4	21.1	2.59	0.56	3.67	96.3	0.038	25.3	8.83	94.5	42.9	40.2	1.94
H83	71	10.4	6.87	13.5	52.5	41.1	1.28	0	3.8	4.8	42	0.75	34.2	23	4.33	98.2	24.4	11.9	41.8	7.16	19.4	14.6	2.16	1.329	0.148	1.477	2.53	1.8	28.8	37.4	6.75	27.1	21.2	66.7	22	45.5	20.4	20.4	8.13	12.1	2.24	97.8	0.023	73	2.79	97.1	33.4	23	22.2
H84	64.9	10	6.54	12.3	61.9	29.6	2.09	1.81	4.71	4.23	49.9	1.95	26.5	21.7	5.35	96.1	19.9	12.4	31.8	14.9	18.5	10.2	1.17	1.814	0.115	1.928	3.62	1.73	17.4	42.7	3.84	36	41.3	55.6	42	33.4	21.5	23.9	6.44	4.55	3.17	96.8	0.033	51.1	11.4	96.1	51.6	56.1	29.1
H85	78.3	11.1	6.53	6.4	66.9	23.7	2.82	0	7.38	5.4	33.2	1.43	42.5	22.9	5.04	99.1	23	16.4	33.5	8.81	17.4	13	1.86	1.338	0.143	1.482	2.24	2.8	15.6	54.6	6.18	23.6	23	76.2	14.8	52.8	14.4	45.6	4.03	17.7	6.92	93.1	0.074	63.9	4.29	81	59.3	70.8	34.6
H86	64.9	10	6.54	12.3	61.9	29.6	2.09	1.81	4.71	4.23	49.9	1.95	26.5	21.7	5.35	96.1	19.9	12.4	31.8	14.9	18.5	10.2	1.17	1.814	0.115	1.928	3.62	1.73	17.4	42.7	3.84	36	41.3	55.6	42	33.4	21.5	23.9	6.44	4.55	3.17	96.8	0.033	51.1	11.4	96.1	51.6	56.1	29.1
H87	62	7.25	3.13	17.8	66.6	25.6	2.6	0	4.31	2.11	32.3	2.48	26.5	38.7	2.84	93.8	12.7	10.1	39.8	11.8	15	16.6	5.78	0.904	0.348	1.252	2.09	0.75	23.9	35.3	11.1	29.7	15.5	61.2	28	19.8	13.1	19.8	8.2	6.73	1.49	98.5	0.015	34.8	3.67	87.5	19.3	16.3	38.1
H88	68.5	9.93	0.96	8.94	62.7	33.7	1.86	0.94	5.03	1.33	77.6	0.46	14.1	7.84	2.25	99.5	5.84	22	20.8	7.83	4.77	4.08	0.7	1.169	0.172	1.341	1.8	0.45	23.3	39.4	3.06	34.2	12	64.7	35.4	10.4	8.16	25.8	1.86	8.64	5.21	94.8	0.055	62	7.24	97	25.3	23.6	31.7
H89	68.9	4.58	2.28	10.1	50.9	44.2	1.15	1.63	4.89	1.82	61	1.4	19.3	18.4	3.92	99.2	14.9	17.1	29	6.44	9.24	12.4	1.96	0.745	0.158	0.903	3.3	0.62	41.1	33.2	3.31	22.4	8.28	74.5	17.8	12.9	19.7	35.8	6.52	8.26	2.92	97.1	0.03	66.6	1.59	94.5	35.5	18.4	24.1
H90	62.8	6.25	4.95	20.1	60.6	27.7	2.19	1.74	5.02	8.95	33.4	1.19	34.6	30.8	20.48	95.3	22.2	14.1	38.4	5.91	18.7	24.2	3.23	0.773	0.133	0.906	14.2	6.28	19.2	18.7	15.7	46.4	32.7	64.1	44.1	23	16.2	21.4	15.3	7.21	3.51	96.5	0.036	68	4.77	93.7	25.8	19.9	25.9
H91	60.2	9.69	3.49	15.2	48.6	44.2	1.1	2.83	4.86	5.74	44.4	3.42	25.5	26.6	3.16	91	18.5	19	28.6	17.4	12.5	10.1	2.98	1.238	0.295	1.533	2.37	0.79	22.1	32.4	7.59	37.9	39	64.5	36.2	6.19	25.8	33	3.09	11.4	1.22	98.8	0.012	41.9	4.97	97.3	23	15.1	18.6
H92	72.7	4.58	4.63	15.5	46.9	35.2	1.33	0	4.51	10.7	46	0.84	28.6	24.6	2.84	92.9	22.2	10	38.4	10.2	8.65	18.5	2.8	0.468	0.151	0.619	1.66	1.18	28.3	35.1	5.42	31.2	16.5	52.7	23.6	38.6	21.1	18.8	5.18	7.97	3.74	96.3	0.039	55.4	7.62	96.2	17.6	16.4	29.6
H93	56.3	14.1	5.77	8.59	53.8	35.7	1.51	0	4.88	2.62	34.7	2.49	34	28.8	2.75	98.1	18.8	19	29	14	31.4	12.7	2.73	2.472	0.215	2.687	1.71	1.04	8.21	7.67	6.8	77.3	26.9	86.9	17.5	18.8	3.99	53.3	2.85	19	6.7	93.3	0.072	67.3	5.02	77.7	48.1	84	17.4
H94	56.5	13.7	1.85	23.9	70.1	24.7	2.84	0.78	3.46	3.17	41	0.57	30.9	27.5	3.27	99.1	21.9	13.1	37.1	9.77	14	18.1	1.52	0.773	0.084	0.857	1.6	1.67	29.2	7.42	9.45	53.9	24.4	67.9	2.54	29.6	9.52	58.7	3.08	10.4	3.52	96.5	0.036	18.3	2.64	91.4	32.2	16.4	11
[truncated: 21 more columns]
